# Supplementary material for: Toxoplasma Controls Host Cyclin E Expression through the Use of a Novel MYR1-Dependent Effector Protein, HCE1
Source: mBio. 2019 Apr 30;10(2):e00674-19. doi: 10.1128/mBio.00674-19 (PMC6495377; doi:10.1128/mBio.00674-19)
Supplement: TABLE S1 [file mBio.00674-19-st001.xlsx]

## Sheet: Sheet1
Feature ID	mock	RH	∆239010	∆myr1
BHMT	0.0175631	1.00416	0	0.0271996
TP73	0.105231	0.665566	0	0.0706634
NPAS4	0.0796408	0.499313	0	0
NPIPA8	0.189354	0.459865	0	0.0733941
POC1B-GALNT4	0.563403	0.247679	0	0.884707
GRM2	0.031951	0.307243	0.00480715	0.0134695
KREMEN2	0.272091	1.11229	0.0391487	0.0365644
CSPG5	0.0839071	0.734201	0.0348429	0.0875669
TRIM6-TRIM34	0	0.211845	0.0100594	0
CTSV	0.179804	2.83621	0.147855	0.111074
DERL3	0.191404	1.99758	0.111964	0.100716
AIF1L	0.0431716	0.421102	0.0263054	0.0522767
EDA	0.010462	0.09135	0.00594142	0
PITX3	0.796713	0.726624	0.0518638	0.0687126
TMEM74	0.00715061	0.177348	0.013219	0
CHDH	0.129536	1.62405	0.122909	0.0862407
WNT9A	2.44977	2.89543	0.222943	1.29974
NKPD1	0.171809	0.0987716	0.007983	0.0802513
COCH	0.0567825	0.246118	0.0199124	0.0527625
PRIMA1	0.0185554	0.119652	0.00977159	0.0245579
KCNK5	0	0.230929	0.0192073	0.0254471
TIGD3	0.0767926	0.398904	0.0339081	0
CCNE2	1.18654	13.0493	1.12963	2.23793
RASL11B	0.629437	11.942	1.05846	0.928706
C2CD4C	0.189739	0.535656	0.049104	0.123408
GOLGA8Q	0.156478	0.159447	0.0152624	0.0427648
TTPA	0.0172225	0.159672	0.0159192	0
MST1R	0.0579148	0.0651619	0.00650363	0.0182229
RBM11	0.0196589	0.142759	0.014454	0
KHK	0.294796	1.71293	0.180022	0.18741
ITPRIPL1	0.499793	9.98468	1.05193	0.68955
FAM111B	1.12948	16.6476	1.77337	2.08158
LRRC10B	0.0116792	0.156779	0.0172008	0.086458
CCNE1	3.40945	31.6081	3.51116	2.86589
PAQR4	5.12881	25.2528	2.81775	1.99392
CELF6_2	0	0.0903115	0.0101978	0
AKAP5	0.135646	0.4182	0.0480182	0.0636177
CIDEB	1.02414	0.667323	0.0771168	0.119549
CAMK2B	0.122421	0.0759346	0.00884208	0.0351438
C1QL1	0.206849	1.20573	0.140785	0.0738064
PRSS27	0.225649	0.202729	0.0241314	0.0303234
IL17RB	0.519091	3.72229	0.448607	0.50338
SERPINF2	0.0920884	0.120374	0.0145279	0.0814134
ZFP91-CNTF	0	0.129011	0.0157348	0
STOX1	0	0.500042	0.0617565	0.0535758
CHRNA5	0.286072	3.98433	0.507225	0.369338
RPP25	2.14208	13.756	1.75592	1.12852
VASH2	0.0547917	0.849849	0.109838	0.0825145
FAM203B	0.804862	1.95785	0.253147	0.177327
FPGT-TNNI3K	0.018709	0.0280412	0.00364517	0.0102136
KSR2	0.0168878	0.015978	0.00207842	0
LHX2	0.0718758	1.45961	0.191683	0
MAATS1	0.00579012	0.0362435	0.00480038	0.0134505
HIST1H2BI	0.731019	0.537676	0.071214	0.997696
FAM81A	0.0360168	0.187442	0.0251641	0
RAD9A	1.28689	7.55239	1.02583	0.782697
GRM8	0.00401035	0.0769747	0.0105953	0
STK31	0	0.0392944	0.00551699	0
GOLGA8S	0.123088	0.117321	0.0165883	0.0219773
LBX2	0.0528611	0.136783	0.0194632	0.195659
HIST2H3A	0.519109	0.861721	0.123592	0.75032
ZNF541	0.0265164	0.0563716	0.00816993	0
HPDL	2.73147	14.162	2.05585	1.27227
OR2H2	0.0193531	0.242283	0.0357771	0
SLC16A10	0.00184356	0.0226439	0.0034081	0
UHRF1	11.5474	40.3618	6.08995	6.59616
LGR5	0.0265064	0.0905372	0.0137388	0
ASIC2	0.0322189	0.0442773	0.00679489	0.0341538
EIF5AP2	0.0639611	0.236696	0.0363238	0
TULP1	0.0730979	0.0837796	0.012857	0
HIST2H3PS2	0.188029	1.05948	0.16559	2.31989
SPSB4	0	0.0649618	0.0101687	0
CNTNAP2	0.0139703	0.0206637	0.00330923	0
PRDM13	0	0.0650187	0.0104126	0
FGFR3	0.954066	2.32561	0.376343	0.51408
ERVMER34-1	0.039185	1.12891	0.18368	0.140661
SCIMP	0.0770759	0.0494624	0.00810635	0.0454274
SIK3-IT1	0.511898	0.0841982	0.0137992	0.115994
SLC6A5	0	0.0285739	0.00479499	0
PIK3AP1	0.0180744	0.0357186	0.00599394	0
HIST1H2BO	0.397387	1.34749	0.227525	1.63733
RIBC2	1.48041	6.0935	1.03129	0.631929
ATP5EP2	0.401316	0.578513	0.0987818	0
TSSK1B	0.137069	0.0800692	0.0137658	0
THEGL	0.0488229	0.121508	0.0212108	0
SLC17A7	0.00684261	0.0362322	0.0063248	0.0158954
ALOX12	0.11796	0.484817	0.0857288	0
TULP2	0.105712	0.0950898	0.0169781	0
FAM90A25P	0.0442415	0.152689	0.0272624	0.0685156
TFR2	0.0966126	1.23745	0.222706	0.452893
PLIN4	0.0989859	0.0664152	0.0119953	0.0150732
ELL3	0.141338	0.275302	0.050099	0.232311
TMEM200B	8.12865	13.5777	2.49642	5.50514
TMEM240	3.03177	2.31977	0.43431	1.9065
RIMBP3C	0.0101092	0.119262	0.0223499	0.0782795
SENP3-EIF4A1	0.481464	0.884908	0.166187	0.352992
ORC1	2.1025	13.9829	2.63589	2.54313
RBPMS2	0.841423	1.68875	0.318363	0.181969
CSPG4P5	0.0415378	0.252304	0.0478275	0.153747
LAG3	0.0455448	0.189747	0.0360516	0
CDT1	5.572	23.6547	4.50102	3.49541
TEX15	0.00529168	0.0955512	0.0182207	0
ZNF488	0.204261	0.45946	0.088002	0.0860687
REP15	0.624825	0.347714	0.0667796	0
LYPD5	0.0941409	0.188828	0.0365813	0.319161
UGT8	0.0361415	0.0791084	0.0153527	0
ZNF812	0.0187703	0.160356	0.0311237	0
IRX3	3.75591	14.6012	2.83451	2.0357
NRG4	0.200452	0.142788	0.0279001	0.0759923
TINCR	0.0223031	0.246163	0.0484471	0.0243514
DYNLRB2	0.147987	0.118387	0.0233002	0
HBA2	0.0480661	0.202475	0.0398499	0
AXDND1	0.0211339	0.0284642	0.00560216	0
GLYATL1P2	0.212634	0.149284	0.0293812	0
RHBDL3	0.112422	0.78604	0.155336	0.159181
HCN3	0.595409	1.06437	0.211975	0.231932
CYP46A1	0.0259221	0.058789	0.0117782	0.040872
TAF7L	0.262488	0.201581	0.0403862	0.210218
SPIRE2	0.395486	0.808453	0.161993	0.179773
EFCAB4A	0.318897	0.0962416	0.0194383	0.0244261
LSP1_1	0.0400488	0.0973507	0.0196803	0
GPR35	0.244183	0.167174	0.0337958	0.0912016
ZNF860	0.143662	0.051626	0.010454	0.0878755
SLC6A4	0.0154821	0.0241237	0.00488494	0.0273748
PRRG4	0.0587278	1.24733	0.255454	0.172838
PGM5P1	0.187589	0.152627	0.0313255	0
GPR3	1.74744	7.2855	1.49953	1.0394
PAQR8	0.904113	1.05604	0.217863	0.453609
PER3	0.94267	2.61342	0.542536	0.390174
SAMD1	9.49168	18.8616	3.92268	5.19499
PASK	0.705895	3.25271	0.676947	0.321996
ASNSP1	0.0571614	0.0905326	0.0188774	0
TUBA3GP	0	0.123653	0.0257835	0.0722444
PCDHA3	0.0434328	0.0306295	0.00638673	0.089477
CHGA	0.0198958	0.0527377	0.0109966	0
TMEM139	0.0341418	0.0638036	0.013304	0
CDCA7	2.30607	9.29816	1.95163	1.74929
ALS2CR11	0.0513805	0.0501503	0.0105858	0
SLC27A2	0.0184316	0.237008	0.0500948	0.102333
HIST1H2BM	0.715438	0.399511	0.0852713	0.428607
GPR27	0.151679	0.348183	0.074506	0.390598
MAFA	0	0.0633903	0.0136228	0
MARK2P9	0.0626009	0.0919104	0.0197519	0
HCG17	0.264693	0.209129	0.0449427	0
PSORS1C3	0.0693838	0.267671	0.0575237	0.161179
HEY1	0.320681	0.248328	0.0539843	0.118291
WDR76	3.68033	16.2731	3.55429	3.98442
PHYHIPL	0	0.0423452	0.00929172	0.0700557
HLA-W	0.166905	0.224797	0.0493269	0.123968
ADCY1	0.0650567	0.291926	0.0645639	0.105964
PAIP1P1	0.265241	0.38306	0.0850662	0
LRRC20	1.04936	2.47004	0.554679	0.511984
ZNF367	1.94503	11.9725	2.69123	3.80115
CNIH2	0.722224	1.03456	0.233274	0.554351
ZNF658B	0.0203787	0.0417176	0.00941828	0.02367
ADRA2B	0	0.0513897	0.0116019	0
ASCL2	0.0111082	0.0909587	0.0205351	0.206435
ZNF114	0.0266567	0.146127	0.0331502	0
HOXC5	0.217026	0.730452	0.166387	0
KIF26A	0.469302	1.56066	0.355629	0.141473
CHAF1B	3.14694	13.3453	3.06155	2.46512
CLCNKB	0.0978675	0.102563	0.0235414	0.0659622
MYZAP	0.342656	0.11606	0.0266392	0.149284
ICOSLG	0.137191	1.04176	0.239982	0.235707
KLF11	4.46635	10.5078	2.42176	4.33221
SLBP	31.1962	124.667	28.7335	29.6267
FAM27B	0.133586	0.506199	0.117115	0.155161
DUSP5P1	0.213425	0.319938	0.074022	0
MLK4	0.0162562	0.240326	0.0556713	0.132816
PRRT4	0.00558574	0.0444182	0.0103261	0
ATP1A4	0.00327376	0.0260332	0.00605204	0.0304199
VWA5B2	0.0287971	0.0285502	0.00663717	0.0166805
MATK	0.0461165	0.0395342	0.00919067	0.0923918
CYP4F26P	0.0362507	0.144134	0.0335075	0
PTGES3L-AARSD1	0.305076	0.205623	0.0478779	0.240653
B4GALNT1	0.253162	1.4625	0.34186	0.298573
HES6	0.74409	3.15847	0.743738	0.28153
MCM4	12.9971	53.067	12.5245	11.3591
HOXB9	0.0171516	0.172157	0.0407296	0.0353343
TBXA2R	1.45944	1.15146	0.273318	0.581757
CEBPA	1.42574	0.671991	0.160052	0.799219
CAMK2N2	0.14011	0.2218	0.0529681	0.0701757
TUBB8P5	0	0.11749	0.0281503	0
NR3C2	0.0155686	0.0240244	0.00575617	0.0289327
EAF2	0.244563	1.76663	0.424643	0.215998
CCDC173	0.209839	0.126404	0.0305112	0.128237
ANKRD9	3.36588	12.5892	3.05536	2.91264
KLF1	0	0.186702	0.0453157	0
PEG3	0.0221589	0.0453618	0.0110227	0.0102951
EZH2	4.04491	20.5813	5.03722	10.1244
REEP1	0.057034	0.0781592	0.0192142	0.0358916
TTC6	0.00244385	0.0494507	0.0121566	0
SKIDA1	0.123798	0.342689	0.0843713	0.101035
ATG9B	0.0225539	0.18793	0.046285	0.0149249
BRI3BP	2.53127	8.41694	2.08247	2.18533
AS3MT	1.55975	2.21774	0.55339	0.874686
HAS3	0.44423	26.4894	6.69479	11.0054
PLEKHH3	2.52764	4.68455	1.19227	1.14561
PTCHD1	0.00600038	0.0400986	0.0102352	0
PON3	0.0127835	0.0330783	0.00844345	0
GKN2	0.052958	0.0808448	0.0206361	0.115643
CRYBA1	0.0259097	0.168308	0.0429616	0
BMP8B	0.105106	0.167554	0.0428441	0.13009
SPATA41	0.019291	0.123588	0.0316266	0.0397419
ZDHHC14	1.25549	2.15291	0.552105	0.635992
FAM53A	0.597009	0.78295	0.200801	0.202928
FNBP1P1	0.304892	0.496742	0.127612	0.239667
ZNF878	0.156385	0.730957	0.187899	0.254471
BEND3	1.48525	5.10571	1.31337	0.712757
IER3IP1_1	1.87294	4.19554	1.08115	0
SEPT3	0.0559726	0.260258	0.0671885	0.0352236
RNF157	0.167739	0.420607	0.108597	0.134757
IMPA2	3.78813	10.8283	2.80194	3.00328
GJC1	7.56279	24.9203	6.45245	6.80975
SPECC1L-ADORA2A	0.858837	2.97718	0.777345	3.0504
LRRC73	0.493405	0.403992	0.105736	0
FZD5	0.0914141	1.66297	0.435794	0.142486
HES4	5.57992	19.9219	5.22991	6.75381
CBX2	0.582916	7.03058	1.84918	0.705878
HOXD3	0.055638	0.0981363	0.0259786	0
ATP8A1	0.0170399	0.0114986	0.00304594	0
PKD1L1	0.017255	0.0135011	0.00357638	0.0100209
SLCO2B1	0.00438688	0.01373	0.00363701	0
PCAT1	0.017773	0.0556256	0.014735	0
OR7E154P	0.0489398	0.135837	0.0359826	0
BLID	1.76607	0.149389	0.0395725	0
HS1BP3-IT1	0.369839	0.214622	0.0568525	0
HIST1H2BB	0.190926	0.298778	0.0791451	1.55233
HIST1H4F	0.7302	0.309551	0.0819989	1.60831
PKD1L2	0.00885376	0.00690955	0.00183031	0
ABCC11	0.0205985	0.0177716	0.00470764	0.0131906
CYP2B7P	0.0810989	0.0316863	0.00839358	0.0235185
GRB7	0.132021	0.0358002	0.00948333	0.0265719
GPHA2	0	0.139064	0.0368375	0
CBLN1	0.00995476	0.0496428	0.0131502	0
TNFAIP8L3	3.58627	3.99818	1.06878	0.760578
SPATA33	1.69439	2.88884	0.772895	0.632094
EMILIN3	0.0543077	0.425631	0.114029	0
TMC4	0.173651	0.0862829	0.0231474	0
FAM161A	0.169596	0.715678	0.192085	0.109192
GNAZ	1.12841	3.30899	0.888822	0.571438
B3GNT4	0.0603819	0.0602642	0.0162179	0.142656
SIPA1	4.10611	9.16289	2.46753	3.72653
PHLPP1	1.42056	5.62077	1.51532	1.95721
EEPD1	0.130757	0.764601	0.20619	0.0788771
IKZF3	0	0.440789	0.118978	0
TMEM56	0.0285602	0.0702454	0.0189632	0.0645631
OTX1	0	0.0522829	0.0141161	0
RTN4R	0.169883	0.126127	0.0341698	0.0286251
ILDR2	0.00248368	0.0454658	0.0123548	0
SFN	1.34933	0.425581	0.115684	0.363419
TYRO3	4.19242	11.7097	3.19604	2.88171
CDK5R1	0.532517	4.20499	1.15004	1.19336
RASD1	7.2614	25.1934	6.89367	9.84226
CHST6	0.132314	0.828314	0.22677	0.137722
ITPKA	0.92793	0.787021	0.216485	0.640244
RUSC1	6.46154	9.88837	2.72164	3.06445
ERBB4	0.00989345	0.00952642	0.00262255	0
KCNH2	0.00661179	0.0176586	0.00486127	0
PCDHGB4	0.0134812	0.0270664	0.00745119	0.020878
STYK1	0.117349	0.0361887	0.00996248	0
ARHGAP30	0.114955	0.0489376	0.0134722	0
SETP12	0.153334	0.153926	0.0423746	0.118732
CBY3	0	0.157847	0.0434542	0.121757
PGA4	0.0459325	0.0324287	0.00892738	0.175099
APLN	0.254459	2.21259	0.609429	0.860807
ZNF704	0.079968	0.152877	0.0422178	0.0318428
FAM27E3	0.164208	0.637814	0.176771	0
CYP2W1	0.0389873	0.137561	0.0383174	0.0344678
CLDN23	1.17685	1.55554	0.434197	0.969453
FLT4	0	0.0291046	0.00815262	0.0108011
ZFP42	0.141988	0.0971507	0.0272133	0
KIAA1683	0.0654521	0.0523501	0.0147001	0
LRRC24	0.363589	0.27378	0.0770012	0.215755
HCST	0.757551	0.638145	0.179728	0.623682
TIPIN	3.34997	12.0994	3.41161	3.955
CD83	6.10759	72.8895	20.5919	16.1297
TRPC3	0.25892	0.634271	0.179396	0.285115
AQP11	0.36719	0.537775	0.152184	0.239347
GPR4	0.312857	0.204727	0.0579701	0.212736
FANCA	2.81592	7.69145	2.18308	1.96342
KCNMB3	0.262833	0.309526	0.0880181	0.265991
EIF2S3L	0.00849042	0.0551533	0.0156958	0
BLZF2P	0.618989	0.118262	0.0336558	0.169167
SCGB1B2P	0.0838398	0.216942	0.0617387	0.310322
SYT3	0.0228443	0.0348738	0.00992459	0
KLRK1	0	0.0441045	0.0125515	0
SLC46A2	0.024667	0.0534119	0.0152002	0
HILS1	0.407415	0.0880346	0.0250534	0
KCTD4	0.196648	0.0630658	0.0179476	0
GATA4	0	0.0568722	0.0162373	0
LMTK3	0.0478979	0.0489412	0.013973	0.0370247
MAK	0.211554	0.0577166	0.0164784	0.13099
HNRNPKP3	0.0109141	0.0503157	0.0144174	0.040397
SEMA3G	0.00410543	0.0237571	0.00680733	0
GFI1	0.0562193	0.0360639	0.0103337	0.0579093
RANBP20P	0.0220508	0.0565812	0.0162127	0.0908548
LRRC37A5P	0.0238412	0.0611752	0.017529	0
RPS6KA1	0.460968	0.88738	0.254344	0.178683
DONSON	5.8097	19.5408	5.62183	7.10111
HIST2H4B	0.973272	2.13974	0.616118	0.306836
L2HGDH	0.459631	2.13247	0.616142	0.415456
MATN1	0.127526	0.302256	0.0874214	0.0622531
KCNAB3	0.450114	0.970102	0.280615	0.18782
MEX3D	11.5193	35.7217	10.3445	13.2134
ZNF534	0.0439177	0.0800274	0.0231967	0.0291489
SH2B2	0.739923	1.95844	0.570757	0.29922
NPIPB6	0.0967594	0.183224	0.0534394	0.0895356
N4BP3	0.840615	1.55662	0.454759	0.503049
HPCA	0.158058	0.189148	0.0553358	0.0480057
SLFN13	0.102703	0.560816	0.164372	0.0819632
NRARP	0.0589496	0.440327	0.129096	0.255267
LRRTM1	0.0235483	0.100331	0.0294232	0.0569263
EFNA5	0.0460896	0.174823	0.051332	0.0335484
TSEN54	3.48507	5.18513	1.52443	1.58373
ESRP2	0.0564918	0.0231482	0.00683642	0.0515437
OGFR-AS1	0.192641	0.192774	0.0569326	0
MUC6	0.0610237	0.0152792	0.00451246	0
LHX6	0.00807149	0.0224031	0.00661639	0.0332565
ADAMTSL2	0.0131958	0.0275333	0.0081315	0
FAM189A2	0.0256193	0.0320731	0.00947223	0
SLC7A4	0.0484726	0.052625	0.0155419	0
KLK14	0.0222801	0.111107	0.0328136	0
CCDC64B	0.0142787	0.027457	0.00810896	0.0407588
CA3	0	0.055746	0.0164636	0
IQCC	1.33731	2.0913	0.617784	0.708612
CABLES2	2.18094	7.82639	2.31279	2.55046
MAOB	0.0539601	0.1641	0.0485917	0.37605
B3GNT7	0.0867091	0.0638353	0.0189549	0
CRHBP	0.0459094	0.0866775	0.0257376	0
BTBD18	0.350111	0.119654	0.0357883	0
WEE1	3.78633	7.84074	2.35107	5.20363
MCM2	10.5176	31.7334	9.55298	8.95507
CTAGE8	0.471689	0.340488	0.102866	0
LEF1	0.0769881	0.263462	0.0800104	0.231772
CDC25A	3.63014	20.2948	6.17356	4.92174
NECAB3	3.35556	3.85934	1.17659	1.07862
LZTS1	0.595171	1.09503	0.33422	0.25126
TRPV1	0.76462	0.469227	0.143645	0.287025
POLE2	1.26924	3.04849	0.933566	1.09973
SMAD6	4.85309	3.95787	1.21253	1.5395
SIX2	1.90023	7.82735	2.39853	2.21068
IL12RB1	0.015581	0.0288297	0.00884854	0.0889523
CSF3R	0.00488305	0.0147057	0.00451353	0
BCL6B	0.0106094	0.0283353	0.00869678	0.0218567
KCNN1	0.015538	0.0311959	0.00957478	0.0481265
SLC7A3	0.0114007	0.0547064	0.0167907	0
GHRL	0.221822	0.060034	0.0184259	0
TMEM52	0.0809995	0.0777353	0.0238589	0
TMC5	0.0282073	0.0193822	0.00594885	0.0149506
KCNH4	0.0170661	0.0315775	0.0096919	0
FSCN3	0.0320042	0.0385532	0.0118329	0.0297384
SLC22A14	0.0703384	0.0677289	0.0207877	0
CCDC181	0.0469508	0.047132	0.014466	0.0363558
NR6A1	0.0571384	0.195423	0.06021	0.0134165
DBIL5P	0.346399	0.952548	0.294854	0.443009
IL18	0.221512	0.177201	0.054903	0.0727392
DRAXIN	0.25728	0.661812	0.2057	0.299255
B4GALNT3	0.0364912	0.0577107	0.0179476	0.0150353
HES2	0.0371559	0.0678504	0.021101	0
DNAJC9	13.7346	41.6805	12.9692	12.1075
IGSF9	0.188366	0.235864	0.0734991	0.0288759
RADIL	0.626715	1.40436	0.438288	0.637668
TPPP	0.06237	0.155929	0.0489717	0.0186824
ZNF418	0.583849	0.582268	0.183017	0.254821
HMCES	9.42538	28.0794	8.83731	6.07888
TYMS	47.5856	131.373	41.5421	50.3436
NPIPA3	0.736287	1.88196	0.595702	0
LMNB1	10.5041	29.1199	9.22592	14.9877
IFI30	3.0045	6.04553	1.92645	5.39343
ELAVL2	0.00400239	0.108879	0.0347075	0
SFMBT1	1.09052	4.5582	1.45379	0.993513
PCAT7	0.0620426	0.102274	0.0326727	0
ANO2	0.0163074	0.0198015	0.00632585	0
OGDHL	0.020722	0.0207978	0.00664413	0.050094
CDH18	0.00848167	0.0245407	0.00783983	0.039406
IL12RB2	0.0680397	0.0281235	0.00898441	0
RNF224	0.0445557	0.0792062	0.0253034	0
HBA1	0.049275	0.285142	0.0910922	0.228932
IQUB	0.0192368	0.0202014	0.00645359	0.0486574
GSC	0.0368506	0.0945567	0.0302073	0.0759168
ID4	5.14738	12.8386	4.1048	3.75141
ST8SIA2	0.0881613	0.197289	0.0630986	0.0647666
PLCB2	0.0806888	0.0451766	0.0144563	0
GABRB3	0.0314902	0.0236852	0.00758624	0.106282
BMP3	0.0188545	0.037147	0.011898	0
SLC25A29	1.52085	5.15068	1.65181	1.79588
MBOAT1	1.15421	2.03984	0.654858	0.494325
TSPAN15	0.0972669	0.174158	0.0560108	0.0361222
ASB16	0.566441	0.359908	0.115865	0.171443
FOXRED2	1.70353	2.99061	0.963492	1.35391
NPNT	0.0151692	0.12313	0.0396763	0.0937511
FRMPD3	0.0522399	0.0373198	0.0120303	0.104367
FZD9	0.407409	2.62122	0.846765	0.448921
GMNN	6.30332	20.4251	6.60108	8.87853
STRIP2	1.31628	2.71274	0.881509	2.09832
GUSBP5	0.394643	0.431414	0.140269	0.0630886
MYO19	4.04527	10.6451	3.46472	2.82468
SNTG2	0.055336	0.096412	0.0314087	0.0855487
REPS2	0.021305	0.037925	0.012355	0.0504776
KIAA1522	5.22448	5.90308	1.93375	1.73052
HAND2	1.55773	3.31351	1.08587	1.30058
ZNF214	0.367042	1.27016	0.416812	0.388929
NUDT8	1.07598	1.52808	0.502388	0.323998
ZMYND19	13.3812	39.5397	13.0115	10.5169
TRIM47	6.48619	6.55739	2.16067	5.62768
ACACB	0.211072	0.53967	0.178413	0.094506
SMIM1	0.308303	0.228369	0.0756211	0.100188
SLC12A1	0.0321717	0.0174627	0.00578251	0.0153221
GDF1	0.188511	0.313947	0.104501	0
KIT	0.0388682	0.0962291	0.0320684	0.0515437
RBFADN	0.206724	0.130112	0.0435709	0.0288628
XYLB	1.05742	2.05585	0.688615	0.447217
SLC19A1	1.53331	3.95561	1.32513	1.05158
GPRIN1	2.65327	6.7985	2.27844	2.22436
CSPG4P9	0.204046	0.390218	0.130854	0.0786985
RASA4B	2.94592	1.7232	0.578163	0.928146
DSCAM	0.00721666	0.0237693	0.00797744	0
CYP21A1P	0.101929	0.103133	0.0346134	0.0484928
ABHD11	8.70845	6.69455	2.24697	2.63062
SOX12	3.54668	3.71374	1.24961	1.3745
NPY4R	0.778956	0.438071	0.147531	0.0977293
MSH6	3.81628	10.2079	3.44103	4.15754
ANKLE1	0.357979	1.52581	0.515225	0.374926
KLF16	12.9234	19.5451	6.60942	6.34175
TMEM169	0.0922922	0.0587103	0.0198849	0.0526898
XRCC3	2.43666	4.68898	1.58899	1.28531
PHC1P1	0.675039	0.637072	0.216451	0.467634
MAP6D1	1.91362	4.05749	1.38139	1.46862
SYCP2	0.124149	0.12563	0.0428103	0.0591273
PLCXD1	4.87095	7.80053	2.65954	1.74454
TCAP	0.133594	0.403978	0.137772	0.270125
DKKL1	0.0494303	0.281597	0.096075	0.0654205
ZNF385C	0.0130923	0.043544	0.0148704	0.0186861
SPTB	0.0257804	0.0368999	0.0126082	0.00647074
FZD8	27.1775	19.2317	6.5728	8.27994
ELF4	10.8192	17.4523	5.97673	9.30104
HES1	2.11692	13.449	4.60607	1.11247
TCHH	0.011926	0.0804022	0.0275587	0.0415562
STON2	0.0131145	0.049745	0.0170926	0.057276
SLC32A1	0	0.129001	0.0443252	0
CASP2	3.56349	10.4211	3.58199	3.67063
GPR156	0.158298	0.136627	0.0469876	0.0946642
ZDHHC11	0.160935	0.252313	0.0868101	0.0789151
SORCS3	0.0316486	0.0480797	0.0165536	0.0463827
DOCK8	0.0141962	0.0215665	0.00742523	0.0138702
SAC3D1	7.84403	9.80039	3.37603	3.72177
SEPT1_1	0.168662	0.128097	0.044163	0.0906609
ITIH4	0.132944	0.0561983	0.0194533	0.0699958
TMEM238	0.37641	0.306955	0.106254	0.955793
PROK2	0.0703239	0.987207	0.341729	0.237169
PRR18	0.0316141	0.0751672	0.0260536	0.0690352
CCDC64	0.0859326	0.0868508	0.0301033	0.0199414
FAM221A	0.0980678	0.849942	0.294613	0.435733
HMSD	0.11337	0.598498	0.207559	0.382828
SOGA2	2.39749	2.33465	0.813541	0.92263
MSI1	0.0349877	0.105885	0.0369233	0
LMO3	0.030053	0.0593151	0.0206962	0.0186169
TNXB	8.39744	11.4487	3.99508	3.7057
ZFP36L2	16.8583	19.7401	6.88989	12.3095
FKSG52	0.219438	0.580971	0.202832	0
ZBTB42	1.04014	1.98955	0.695597	1.39514
GCSAM	0.248878	0.166343	0.0582467	0.0757964
SP6	0.0900094	0.101084	0.0354509	0.234839
HOXC13	0.0655548	0.123961	0.0436004	0.0392201
NPTX2	0.334943	1.85498	0.654022	0.602124
DLX1	0.317252	0.309021	0.109066	0.0522863
ZNF296	0.484622	1.69916	0.600933	0.164414
UNG	12.1898	28.5681	10.1081	8.15421
HOXD1	0	0.253991	0.0898995	0.0471298
RPL3L	0	0.217584	0.0770515	0.103966
MSH2	2.73398	7.52843	2.66637	2.87662
CCND3	9.86957	19.4304	6.88675	6.36594
PARD6G	1.11546	2.47642	0.878086	0.837224
BCL2L11	0.746703	7.92339	2.81095	1.99482
KEL	0.0393849	0.0518161	0.0183896	0.0243638
XCL1	0	0.148701	0.0527744	0
PIDD	2.05481	2.97112	1.05544	0.92827
NASP	7.14648	24.7425	8.81242	8.62092
DYNLL2	11.6717	31.0223	11.0564	10.8852
MESP1	0.259027	0.481008	0.171626	0.0806917
ZNF774	0.11614	0.0544675	0.0194712	0.03503
KCNE3	0.0420198	0.0808346	0.0288969	0
ANO1	0.0375807	0.0492672	0.0176121	0
PKN3	1.52978	2.66601	0.954461	1.24607
PPARGC1B	0.0443504	0.0642166	0.0229971	0.0296623
NOTCH1	2.32696	3.06009	1.09872	1.32534
TMEM191C	0.209834	0.132441	0.0476086	0
CDK2	11.6229	33.2609	11.9884	15.3653
ADORA2B	2.48941	17.8626	6.45154	3.63587
CNKSR1	0.0789229	0.174073	0.0629381	0.0709221
TONSL	2.31974	3.45818	1.25267	1.22884
TTC7A	6.10683	9.09831	3.29928	2.54456
KLHL23	0.295556	5.95421	2.16024	0.641937
DLX2	0.712983	0.570465	0.207128	0.128726
DNAJB13	0.0177603	0.084134	0.0305767	0
DLK1	0.456617	0.89191	0.324794	0.417377
BCOR	3.2695	4.79917	1.74824	2.1137
PNPLA5	0.0203008	0.0818152	0.0298986	0.0751409
CPLX1	0.0447113	0.0860785	0.0314566	0.0790565
NFATC1	1.76431	9.48819	3.46944	0.804677
CARHSP1	12.3847	17.3671	6.37113	8.44614
C2CD4B	0.0260574	1.48078	0.543301	0.242126
COL9A3	0.0725703	0.122044	0.0447998	0.0395692
C2orf88	0.188013	0.303313	0.111342	0.0796892
FANCE	4.72977	9.40977	3.45442	2.35767
THEMIS2	0.744352	0.566049	0.208089	0.289634
MCM7	33.5465	99.7862	36.7598	37.016
C6orf136	2.53871	2.83764	1.04721	1.85021
SLC46A1	0.981987	3.94715	1.45874	0.378332
TOE1	8.12548	18.4385	6.8235	5.8212
RGMA	0.201742	0.455709	0.168786	0.133701
PROCA1	0.190975	0.224733	0.0833844	0.118757
FAM186B	0.233579	0.238571	0.0885401	0.180869
ADM5	0.218848	0.58832	0.219087	0.333804
LRFN1	0.153924	0.41919	0.156319	0
ARRB2	0.946659	2.7588	1.02934	1.0275
RBM38	3.78846	12.5833	4.69953	2.34856
TMEM132E	0.126833	0.270199	0.101036	0.0208552
CXXC4	0.0327206	0.0349329	0.0130713	0.0492761
CLN6	7.66482	22.3983	8.39514	6.78669
MCM3	22.1646	54.9265	20.6511	17.5185
SSPO	0.0326558	0.0239091	0.00899631	0
GLI3	1.52067	1.66323	0.626329	1.14832
IFI27	0.202155	0.208466	0.0785666	0.137954
MCM5	8.10909	15.9258	6.01064	5.3664
FADS1	6.88891	28.7887	10.8703	8.24217
HOXC12	0.0447546	0.0905823	0.0342108	0
CCDC96	0.896751	1.61335	0.609453	0.622377
ACRV1	0.181647	0.172449	0.0652283	0.0864189
GLDN	0.121981	0.106791	0.0403934	0.0535158
ZNF836	0.612913	1.24095	0.469861	0.361615
KCTD14	1.81559	3.04436	1.15292	1.14675
ERG	0.098482	0.068739	0.0260736	0.0119474
TMEM121	3.22704	3.12981	1.18839	1.05418
FAM222A	0.24766	1.77165	0.673756	0.308155
CMPK2	0.411349	0.618177	0.23554	0.601829
UCP3	0.169185	0.238083	0.0907818	0.207555
GINS2	4.31089	9.63268	3.68031	3.9239
KALP	0.0282681	0.037607	0.0143991	0
FAM218A	0.151801	0.0409802	0.0156907	0
RPRML	0.0188391	0.0815852	0.0312377	0
DGKB	0.00216277	0.00936617	0.00358616	0.0301449
CYSLTR1	0.0454553	0.0164042	0.00628089	0
KLRD1	0.0519523	0.0176243	0.00674808	0
TMC3	0	0.0183769	0.00703621	0
DIRAS2	0.0281491	0.0203172	0.00777914	0.0217969
FGD5P1	0.00531309	0.023009	0.0088098	0
PLCXD2	0.0387298	0.0304377	0.0116541	0.0326544
NEPNP	0.0300106	0.0649825	0.0248808	0
PGM5P2	0.379148	0.0776392	0.0297268	0.208234
ENPP7P10	0.0661489	0.0954887	0.0365611	0.204886
FKSG63	0.663979	0.233835	0.0895316	0.501729
GABARAPL3	0.0279013	0.0481313	0.0184287	0
TMEM200C	0.066859	0.210503	0.0806422	0.0359388
ZBED3-AS1	0.0374487	0.0464989	0.0178188	0.0309168
OXER1	0.0848048	0.163354	0.0625986	0
GLI2	5.30889	3.04811	1.16849	1.36709
CTAGE9	0.0391704	0.0755565	0.028965	0
ST3GAL6	0.221707	0.0897745	0.0344192	0.0456008
DBP	0.113435	0.0454201	0.0174348	0.0292113
GATA3	0.0601449	0.0913707	0.0350732	0.0293819
EFCAB3	0.0213184	0.154005	0.0591156	0.247615
MARCKSL1	74.1649	231.555	88.9263	102.668
DUSP28	0.901583	1.67674	0.643986	0.5927
FAM212B	0.219153	0.164283	0.0631655	0.0831215
NDUFC2-KCTD14	2.66565	5.09535	1.9738	0.523006
OSBPL7	0.656206	0.0715989	0.0277413	0.145434
HELLS	1.62617	2.94585	1.14269	1.82533
PDXP	5.66949	18.9659	7.38004	9.19783
POLE	2.21978	5.87694	2.28791	1.9513
KL	0.0854593	0.0533181	0.0207835	0
CAND2	0.21717	0.513894	0.200405	0.0872392
SOBP	0.975759	1.76996	0.690383	0.844223
PARP16	1.33203	3.30383	1.28937	1.05485
FAM171A2	0.879165	1.94354	0.759484	0.851486
GPRC5B	1.14295	2.01681	0.788232	0.567423
GPC3	0.820661	2.50847	0.981288	1.41024
FAM71F2	0.417577	0.176182	0.0689322	0.0369317
CENPV	3.92001	13.2005	5.16906	3.03097
PPIAP9	1.71996	4.14862	1.62499	2.30312
RHOV	0.0513428	0.386647	0.151541	0
GRIN2D	1.35968	1.42131	0.557511	0.337802
DCTPP1	23.3804	68.6287	26.9209	21.2197
USP1	7.95961	19.2827	7.56829	12.9367
ANKRD33B	0.133352	1.36516	0.537272	0.132565
KIF6	0.0212713	0.0137631	0.00541754	0.00758987
AKAP1	3.91189	8.14637	3.21018	2.2483
SLC6A17	2.6595	4.63376	1.83055	0.935077
LONRF1	2.10285	3.63172	1.43514	2.10157
TMEM74B	0.0326776	0.208516	0.082496	0.0432485
MB21D1	4.64423	14.5224	5.74567	6.97004
MAN1C1	0.463573	1.01212	0.401168	0.530171
RRP7B	2.12553	4.4534	1.76551	1.35147
SLFNL1	0.774768	0.533287	0.211504	0.155233
TTC36	0.13274	0.284938	0.113075	0
SEPT5	2.18979	3.33663	1.32474	1.38989
PACSIN3	7.0853	6.5241	2.59224	4.13297
CCDC153	0.246239	0.100762	0.040037	0.0373941
ASF1B	10.9658	22.0337	8.78433	8.71165
GTPBP3	2.56703	2.87443	1.14837	1.18103
TMEM201	3.51727	8.39746	3.35595	2.23354
