# Supplementary material for: Toxoplasma Controls Host Cyclin E Expression through the Use of a Novel MYR1-Dependent Effector Protein, HCE1
Source: mBio. 2019 Apr 30;10(2):e00674-19. doi: 10.1128/mBio.00674-19 (PMC6495377; doi:10.1128/mBio.00674-19)
Supplement: TABLE S2 [file mBio.00674-19-st002.xlsx]

## Sheet: Sheet1
Entrez Gene Id	Gene Symbol	Gene Description	HALLMARK_E2F_TARGETS	HALLMARK_UV_RESPONSE_UP	HALLMARK_G2M_CHECKPOINT
898	CCNE1	cyclin E1	HALLMARK_E2F_TARGETS	HALLMARK_UV_RESPONSE_UP
4174	MCM5	minichromosome maintenance complex component 5	HALLMARK_E2F_TARGETS		HALLMARK_G2M_CHECKPOINT
2146	EZH2	enhancer of zeste homolog 2 (Drosophila)	HALLMARK_E2F_TARGETS		HALLMARK_G2M_CHECKPOINT
4171	MCM2	minichromosome maintenance complex component 2	HALLMARK_E2F_TARGETS		HALLMARK_G2M_CHECKPOINT
993	CDC25A	cell division cycle 25 homolog A (S. pombe)	HALLMARK_E2F_TARGETS		HALLMARK_G2M_CHECKPOINT
4678	NASP	nuclear autoantigenic sperm protein (histone-binding)	HALLMARK_E2F_TARGETS		HALLMARK_G2M_CHECKPOINT
4001	LMNB1	lamin B1	HALLMARK_E2F_TARGETS		HALLMARK_G2M_CHECKPOINT
4172	MCM3	minichromosome maintenance complex component 3	HALLMARK_E2F_TARGETS		HALLMARK_G2M_CHECKPOINT
5426	POLE	polymerase (DNA directed), epsilon	HALLMARK_E2F_TARGETS		HALLMARK_G2M_CHECKPOINT
4173	MCM4	minichromosome maintenance complex component 4	HALLMARK_E2F_TARGETS
7374	UNG	uracil-DNA glycosylase	HALLMARK_E2F_TARGETS
79077	DCTPP1	dCTP pyrophosphatase 1	HALLMARK_E2F_TARGETS
7465	WEE1	WEE1 homolog (S. pombe)	HALLMARK_E2F_TARGETS
4176	MCM7	minichromosome maintenance complex component 7	HALLMARK_E2F_TARGETS
7398	USP1	ubiquitin specific peptidase 1	HALLMARK_E2F_TARGETS
4436	MSH2	mutS homolog 2, colon cancer, nonpolyposis type 1 (E. coli)	HALLMARK_E2F_TARGETS
29980	DONSON	downstream neighbor of SON	HALLMARK_E2F_TARGETS
3070	HELLS	helicase, lymphoid-specific	HALLMARK_E2F_TARGETS
54962	TIPIN	TIMELESS interacting protein	HALLMARK_E2F_TARGETS
55723	ASF1B	ASF1 anti-silencing function 1 homolog B (S. cerevisiae)	HALLMARK_E2F_TARGETS
7884	SLBP	stem-loop binding protein	HALLMARK_E2F_TARGETS
896	CCND3	cyclin D3		HALLMARK_UV_RESPONSE_UP
7062	TCHH	trichohyalin		HALLMARK_UV_RESPONSE_UP
1017	CDK2	cyclin-dependent kinase 2		HALLMARK_UV_RESPONSE_UP
10018	BCL2L11	BCL2-like 11 (apoptosis facilitator)		HALLMARK_UV_RESPONSE_UP
3757	KCNH2	potassium voltage-gated channel, subfamily H (eag-related), member 2		HALLMARK_UV_RESPONSE_UP
1138	CHRNA5	cholinergic receptor, nicotinic, alpha 5		HALLMARK_UV_RESPONSE_UP
409	ARRB2	arrestin, beta 2		HALLMARK_UV_RESPONSE_UP
4885	NPTX2	neuronal pentraxin II		HALLMARK_UV_RESPONSE_UP
7301	TYRO3	TYRO3 protein tyrosine kinase		HALLMARK_UV_RESPONSE_UP
9355	LHX2	LIM homeobox 2		HALLMARK_UV_RESPONSE_UP
