# Supplementary material for: Toxoplasma Controls Host Cyclin E Expression through the Use of a Novel MYR1-Dependent Effector Protein, HCE1
Source: mBio. 2019 Apr 30;10(2):e00674-19. doi: 10.1128/mBio.00674-19 (PMC6495377; doi:10.1128/mBio.00674-19)
Supplement: TABLE S3 [file mBio.00674-19-st003.xlsx]

## Sheet: All_proteins
Majority protein IDs	Description	MS/MS count HCE1 (IP #1)	MS/MS count RH (IP #1)	HCE1/RH (IP #1)	MS/MS count HCE1 (IP #2)	MS/MS count RH (IP #2)	HCE1/RH (IP #2)
TGGT1_239010-t26_1-p1;TGGT1_051970	HCE1	49	0	40.66	58	4	9.41
TGGT1_270240-t26_1-p1;TGGT1_108770	MAG1 protein	33	0	27.65	21	2	5.85
TGGT1_053770;TGGT1_410360-t26_1-p1;TGGT1_220950-t26_1-p1	MAF1b	99	3	20.33	133	61	1.72
sp|Q14186|TFDP1_HUMAN	TFDP1	23	0	19.52	13	0	11.16
TGGT1_228170-t26_1-p1;TGGT1_083640	GRA44	21	0	17.89	16	0	13.56
TGGT1_115800;TGGT1_231960-t26_1-p1	GRA28	21	0	17.89	8	0	7.18
TGGT1_254470-t26_1-p1;TGGT1_004030	MYR1	20	0	17.08	9	0	7.97
TGGT1_270320-t26_1-p1;TGGT1_108850	protein phosphatase 2C domain-containing protein	16	0	13.82	13	0	11.16
TGGT1_042540;TGGT1_304955-t26_1-p1	serine/threonine specific protein phosphatase	15	0	13.01	7	0	6.38
TGGT1_204340-t26_1-p1;TGGT1_016370	hypothetical protein	14	0	12.2	9	0	7.97
TGGT1_264660-t26_1-p1	SAG-related sequence SRS44	14	0	12.2	2	0	2.39
TGGT1_011750;TGGT1_258462-t26_1-p1	conserved hypothetical protein	13	0	11.38	6	0	5.58
sp|O00716|E2F3_HUMAN	E2F3	12	0	10.57	8	0	7.18
TGGT1_299780-t26_1-p1;TGGT1_095830	hypothetical protein	10	0	8.94	4	0	3.99
TGGT1_123330;TGGT1_211460-t26_1-p1	conserved hypothetical protein	9	0	8.13	6	0	5.58
sp|Q16254|E2F4_HUMAN	E2F4	8	0	7.32	7	0	6.38
TGGT1_319340-t26_1-p1;TGGT1_121860	hypothetical protein	8	0	7.32	5	0	4.78
sp|P12111|CO6A3_HUMAN	COL6A3	25	2	7.05	46	49	0.75
TGGT1_203600-t26_1-p1	hypothetical protein	7	0	6.51	8	0	7.18
TGGT1_297880-t26_1-p1;TGGT1_096230	dense granule protein DG32	7	0	6.51	4	0	3.99
TGGT1_215470-t26_1-p1;TGGT1_126410	ribosomal protein RPL10A	7	0	6.51	0	0	0.8
TGGT1_217680-t26_1-p1;TGGT1_028360	hypothetical protein	7	0	6.51	0	0	0.8
TGGT1_251540-t26_1-p1;TGGT1_102940	dense granule protein GRA9	14	1	6.1	6	1	2.79
TGGT1_294200-t26_1-p1;TGGT1_074500	glucose-6-phosphate 1-dehydrogenase	6	0	5.69	6	0	5.58
TGGT1_203310-t26_1-p1;TGGT1_017550	dense granule protein GRA7	6	0	5.69	3	0	3.19
TGGT1_247550-t26_1-p1;TGGT1_025360	heat shock protein HSP60	6	0	5.69	3	0	3.19
TGGT1_290700-t26_1-p1;TGGT1_032340	hypothetical protein	6	0	5.69	3	0	3.19
TGGT1_240060-t26_1-p1;TGGT1_050780	hypothetical protein	12	1	5.29	4	0	3.99
TGGT1_280380-t26_1-p1;TGGT1_072940	poly(ADP-ribose) glycohydrolase	5	0	4.88	4	0	3.99
TGGT1_229480-t26_1-p1;TGGT1_118190	putative calcium binding protein precursor	5	0	4.88	9	1	3.99
TGGT1_309600-t26_1-p1;TGGT1_085560	hypothetical protein	5	0	4.88	3	0	3.19
TGGT1_233870-t26_1-p1	hypothetical protein	5	0	4.88	3	0	3.19
sp|P45880|VDAC2_HUMAN	VDAC2	5	0	4.88	2	0	2.39
sp|Q9Y265|RUVB1_HUMAN	RUVBL1	5	0	4.88	2	0	2.39
TGGT1_275860-t26_1-p1;TGGT1_000480	hypothetical protein	4	0	4.07	5	0	4.78
sp|Q9Y230|RUVB2_HUMAN	RUVBL2	4	0	4.07	4	0	3.99
TGGT1_258870B-t26_1-p1	hypothetical protein	4	0	4.07	3	0	3.19
sp|Q99816|TS101_HUMAN	TSG101	4	0	4.07	1	0	1.59
TGGT1_249990-t26_1-p1;TGGT1_101680	hypothetical protein	4	0	4.07	1	0	1.59
TGGT1_211860-t26_1-p1;TGGT1_071730	hypothetical protein	4	0	4.07	1	0	1.59
TGGT1_269950-t26_1-p1;TGGT1_108490	hypothetical protein	4	0	4.07	2	1	1.2
sp|O15260|SURF4_HUMAN	SURF4	4	0	4.07	1	1	0.8
sp|O43293|DAPK3_HUMAN	DAPK3	4	0	4.07	0	0	0.8
sp|P05386|RLA1_HUMAN	RPLP1	4	0	4.07	0	0	0.8
sp|Q15629|TRAM1_HUMAN	TRAM1	4	0	4.07	0	0	0.8
sp|Q6YHK3|CD109_HUMAN	CD109	4	0	4.07	0	0	0.8
sp|Q86UE4|LYRIC_HUMAN	MTDH	4	0	4.07	0	0	0.8
sp|Q9BUJ2|HNRL1_HUMAN	HNRNPUL1	4	0	4.07	0	0	0.8
TGGT1_305050-t26_1-p1;TGGT1_042450	putative calmodulin	4	0	4.07	0	0	0.8
TGGT1_206690-t26_1-p1;TGGT1_062040	glideosome-associated protein with multiple-membrane spans GAPM2B	4	0	4.07	0	0	0.8
TGGT1_314080-t26_1-p1;TGGT1_090720	hypothetical protein	4	0	4.07	0	0	0.8
TGGT1_011200;TGGT1_258870A-t26_1-p1	conserved hypothetical protein	18	3	3.86	9	1	3.99
sp|O75340|PDCD6_HUMAN	PDCD6	8	1	3.66	2	0	2.39
TGGT1_225790-t26_1-p1;TGGT1_080930	PDI family protein	8	1	3.66	0	0	0.8
sp|Q9P2E9|RRBP1_HUMAN	RRBP1	16	3	3.46	1	0	1.59
sp|Q13813|SPTN1_HUMAN	SPTAN1	54	12	3.44	0	0	0.8
sp|Q8WUM4|PDC6I_HUMAN	PDCD6IP	3	0	3.25	3	0	3.19
TGGT1_239740-t26_1-p1;TGGT1_051100	dense granule protein GRA14	3	0	3.25	3	0	3.19
TGGT1_237500-t26_1-p1;TGGT1_068400	protein phosphatase 2C domain-containing protein	3	0	3.25	2	0	2.39
sp|P05387|RLA2_HUMAN	RPLP2	3	0	3.25	1	0	1.59
sp|P21796|VDAC1_HUMAN	VDAC1	3	0	3.25	1	0	1.59
TGGT1_087090;TGGT1_310780-t26_1-p1	conserved hypothetical protein	7	1	3.25	1	0	1.59
TGGT1_313440-t26_1-p1;TGGT1_089840	hypothetical protein	3	0	3.25	1	0	1.59
sp|O43166|SI1L1_HUMAN	SIPA1L1	3	0	3.25	0	0	0.8
sp|O75525|KHDR3_HUMAN	KHDRBS3	3	0	3.25	0	0	0.8
sp|P22087|FBRL_HUMAN	FBL	7	1	3.25	0	0	0.8
sp|P42685|FRK_HUMAN;sp|Q9H3Y6|SRMS_HUMAN;sp|P12931|SRC_HUMAN;TGGT1_114510;TGGT1_233010-t26_1-p1;sp|P08581|MET_HUMAN;sp|Q04912|RON_HUMAN	FRK	3	0	3.25	0	0	0.8
sp|P50990|TCPQ_HUMAN	CCT8	3	0	3.25	0	0	0.8
sp|Q13561|DCTN2_HUMAN	DCTN2	3	0	3.25	0	0	0.8
TGGT1_203370-t26_1-p1;TGGT1_017460	hypothetical protein	3	0	3.25	0	0	0.8
TGGT1_263320-t26_1-p1;TGGT1_043440	hypothetical protein	3	0	3.25	0	0	0.8
TGGT1_311430-t26_1-p1;TGGT1_087780	fibrillarin	3	0	3.25	0	0	0.8
TGGT1_315780-t26_1-p1;TGGT1_093480	putative myosin regulatory light chain	3	0	3.25	0	0	0.8
TGGT1_316250-t26_1-p1;TGGT1_093940	hypothetical protein	3	0	3.25	0	0	0.8
TGGT1_250340-t26_1-p1;TGGT1_101950	centrin 2	3	0	3.25	0	0	0.8
TGGT1_232830-t26_1-p1;TGGT1_114690	putative vacuolar proton translocating ATPase subunit A	3	0	3.25	0	0	0.8
TGGT1_215220-t26_1-p1;TGGT1_125960	hypothetical protein	3	0	3.25	0	0	0.8
TGGT1_309930-t26_1-p1;TGGT1_085870	melibiase subfamily protein	3	0	3.25	0	0	0.8
sp|P62266|RS23_HUMAN	RPS23	11	2	3.25	5	5	0.8
sp|P84098|RL19_HUMAN	RPL19	3	0	3.25	3	5	0.53
TGGT1_300190-t26_1-p1;TGGT1_095110	ribosomal protein RPL37A	3	0	3.25	2	4	0.48
sp|Q9BTV4|TMM43_HUMAN	TMEM43	13	3	2.85	8	1	3.59
sp|P62753|RS6_HUMAN	RPS6	6	1	2.85	4	4	0.8
sp|P61513|RL37A_HUMAN	RPL37A	6	1	2.85	3	5	0.53
sp|P16615|AT2A2_HUMAN;sp|O14983|AT2A1_HUMAN	ATP2A2	5	1	2.44	5	0	4.78
TGGT1_220240-t26_1-p1;TGGT1_014920	hypothetical protein	2	0	2.44	4	0	3.99
sp|Q12797|ASPH_HUMAN	ASPH	2	0	2.44	3	0	3.19
sp|Q9UH99|SUN2_HUMAN	SUN2	2	0	2.44	3	0	3.19
sp|Q9Y4A5|TRRAP_HUMAN	TRRAP	2	0	2.44	3	0	3.19
sp|O75461|E2F6_HUMAN	E2F6	2	0	2.44	2	0	2.39
sp|P04844|RPN2_HUMAN	RPN2	5	1	2.44	2	0	2.39
sp|Q14257|RCN2_HUMAN	RCN2	5	1	2.44	2	0	2.39
TGGT1_224460-t26_1-p1;TGGT1_078970	putative aminopeptidase n	2	0	2.44	2	0	2.39
TGGT1_226380-t26_1-p1;TGGT1_081550	hypothetical protein	2	0	2.44	2	0	2.39
sp|O60884|DNJA2_HUMAN	DNAJA2	2	0	2.44	1	0	1.59
sp|O96019|ACL6A_HUMAN	ACTL6A	2	0	2.44	1	0	1.59
sp|P25398|RS12_HUMAN	RPS12	2	0	2.44	1	0	1.59
TGGT1_005300;TGGT1_282170-t26_1-p1	conserved hypothetical protein	2	0	2.44	1	0	1.59
TGGT1_250955-t26_1-p1;TGGT1_102640;TGGT1_102620;TGGT1_251170-t26_1-p1	KRUF family protein	2	0	2.44	1	0	1.59
TGGT1_360830-t26_1-p1;TGGT1_105180;TGGT1_277270-t26_1-p1	nucleoside-triphosphatase	2	0	2.44	1	0	1.59
TGGT1_214940-t26_1-p1;TGGT1_125360	MIC2-associated protein M2AP	2	0	2.44	1	0	1.59
TGGT1_247440-t26_1-p1	hypothetical protein	5	1	2.44	3	1	1.59
sp|Q6UN15|FIP1_HUMAN;tr|A0A0B4J203|A0A0B4J203_HUMAN	FIP1L1	2	0	2.44	3	2	1.06
sp|P12110|CO6A2_HUMAN	COL6A2	2	0	2.44	6	5	0.93
sp|A6NI56|CC154_HUMAN	CCDC154	2	0	2.44	0	0	0.8
sp|O00422|SAP18_HUMAN	SAP18	2	0	2.44	0	0	0.8
sp|O43290|SNUT1_HUMAN	SART1	2	0	2.44	0	0	0.8
sp|P05120|PAI2_HUMAN	SERPINB2	5	1	2.44	0	0	0.8
sp|P20042|IF2B_HUMAN	EIF2S2	5	1	2.44	0	0	0.8
sp|P26368|U2AF2_HUMAN	U2AF2	5	1	2.44	0	0	0.8
sp|P27694|RFA1_HUMAN	RPA1	5	1	2.44	0	0	0.8
sp|P30926|ACHB4_HUMAN	CHRNB4	2	0	2.44	0	0	0.8
sp|P33176|KINH_HUMAN	KIF5B	2	0	2.44	0	0	0.8
sp|P35609|ACTN2_HUMAN	ACTN2	2	0	2.44	0	0	0.8
sp|P67809|YBOX1_HUMAN;sp|Q9Y2T7|YBOX2_HUMAN	YBX1	5	1	2.44	0	0	0.8
sp|Q15113|PCOC1_HUMAN	PCOLCE	2	0	2.44	0	0	0.8
sp|Q6P5R6|RL22L_HUMAN	RPL22L1	2	0	2.44	0	0	0.8
sp|Q9BPX5|ARP5L_HUMAN	ARPC5L	5	1	2.44	0	0	0.8
sp|Q9BXF6|RFIP5_HUMAN	RAB11FIP5	11	3	2.44	0	0	0.8
sp|Q9H307|PININ_HUMAN	PNN	2	0	2.44	0	0	0.8
sp|Q9NZR1|TMOD2_HUMAN	TMOD2	5	1	2.44	0	0	0.8
TGGT1_254720-t26_1-p1;TGGT1_004270	dense granule protein GRA8	2	0	2.44	1	1	0.8
TGGT1_262730-t26_1-p1;TGGT1_007360	rhoptry protein ROP16	2	0	2.44	0	0	0.8
TGGT1_262620-t26_1-p1;TGGT1_007470	RNA recognition motif-containing protein	8	2	2.44	0	0	0.8
TGGT1_289970-t26_1-p1;TGGT1_033170	hypothetical protein	2	0	2.44	0	0	0.8
TGGT1_038020;TGGT1_286590-t26_1-p1	conserved hypothetical protein	2	0	2.44	0	0	0.8
TGGT1_263520-t26_1-p1;TGGT1_043740	microtubule associated protein SPM1	11	3	2.44	0	0	0.8
TGGT1_238190-t26_1-p1;TGGT1_052660	DNA-directed RNA polymerase II RPB3	2	0	2.44	0	0	0.8
TGGT1_224580-t26_1-p1;TGGT1_079300	RNA recognition motif-containing protein	2	0	2.44	0	0	0.8
TGGT1_232230-t26_1-p1;TGGT1_115410	ribosomal protein RPL30	2	0	2.44	0	0	0.8
TGGT1_229210-t26_1-p1;TGGT1_118630	putative small nuclear ribonucleoprotein polypeptide A'	2	0	2.44	0	0	0.8
TGGT1_203630-t26_1-p1;TGGT1_017210	ribosomal protein RPL44	2	0	2.44	1	2	0.53
sp|P84243|H33_HUMAN	H3F3A	2	0	2.44	0	1	0.4
sp|P68431|H31_HUMAN;sp|Q16695|H31T_HUMAN	HIST1H3A	5	1	2.44	0	2	0.27
sp|Q71DI3|H32_HUMAN	HIST2H3A	2	0	2.44	0	2	0.27
sp|Q01082|SPTB2_HUMAN	SPTBN1	34	11	2.37	0	0	0.8
sp|Q02878|RL6_HUMAN	RPL6	10	3	2.24	0	0	0.8
sp|P36578|RL4_HUMAN	RPL4	7	2	2.17	1	0	1.59
sp|Q9BUF5|TBB6_HUMAN	TUBB6	7	2	2.17	1	0	1.59
sp|P47755|CAZA2_HUMAN	CAPZA2	7	2	2.17	2	1	1.2
sp|P05783|K1C18_HUMAN	KRT18	7	2	2.17	0	0	0.8
TGGT1_263040-t26_1-p1;TGGT1_006940	ribosomal protein RPS16	7	2	2.17	1	1	0.8
TGGT1_232130-t26_1-p1;TGGT1_115520	hypothetical protein	7	2	2.17	0	0	0.8
sp|P06576|ATPB_HUMAN	ATP5F1B	12	4	2.11	3	0	3.19
sp|O00139|KIF2A_HUMAN	KIF2A	17	6	2.09	0	0	0.8
TGGT1_217740-t26_1-p1;TGGT1_028300	3-ketoacyl-(acyl-carrier-protein) reductase	4	1	2.03	2	0	2.39
TGGT1_033520;TGGT1_289690-t26_1-p1	glyceraldehyde-3-phosphate dehydrogenase, putative	9	3	2.03	4	1	1.99
sp|Q9Y4K0|LOXL2_HUMAN	LOXL2	4	1	2.03	1	0	1.59
TGGT1_228470-t26_1-p1;TGGT1_084040	ribosomal protein RPL15	4	1	2.03	1	0	1.59
TGGT1_227280-t26_1-p1;TGGT1_082670	dense granule protein GRA3	4	1	2.03	2	1	1.2
sp|P01891|1A68_HUMAN	HLA-A	4	1	2.03	0	0	0.8
sp|P39656|OST48_HUMAN	DDOST	4	1	2.03	0	0	0.8
sp|Q02543|RL18A_HUMAN	RPL18A	4	1	2.03	0	0	0.8
TGGT1_246940-t26_1-p1;TGGT1_026170	hypothetical protein	4	1	2.03	0	0	0.8
TGGT1_243960-t26_1-p1;TGGT1_046000	nuclear transport factor 2 (ntf2) domain-containing protein	4	1	2.03	0	0	0.8
TGGT1_056680;TGGT1_266080-t26_1-p1	conserved hypothetical protein	4	1	2.03	0	0	0.8
TGGT1_227360-t26_1-p1;TGGT1_082860	ribosomal protein RPL3	4	1	2.03	1	1	0.8
TGGT1_309810-t26_1-p1;TGGT1_085770	ribosomal protein RPP2	4	1	2.03	0	0	0.8
TGGT1_315750-t26_1-p1;TGGT1_093440	hypothetical protein	4	1	2.03	0	0	0.8
sp|P62888|RL30_HUMAN	RPL30	4	1	2.03	1	2	0.53
TGGT1_126400;TGGT1_215460-t26_1-p1	40S ribosomal protein S24, putative	4	1	2.03	2	4	0.48
TGGT1_089790;TGGT1_313390-t26_1-p1	60S ribosomal protein l6, putative	4	1	2.03	0	2	0.27
TGGT1_229010-t26_1-p1;TGGT1_118730	rhoptry neck protein RON4	26	10	2	12	3	2.59
sp|P09651|ROA1_HUMAN;tr|A0A2R8Y4L2|A0A2R8Y4L2_HUMAN	HNRNPA1	6	2	1.9	0	0	0.8
TGGT1_301420-t26_1-p1;TGGT1_059860	hypothetical protein	6	2	1.9	0	0	0.8
TGGT1_215980-t26_1-p1;TGGT1_099280	hypothetical protein	6	2	1.9	1	1	0.8
TGGT1_273560-t26_1-p1;TGGT1_112640	putative kinesin heavy chain	6	2	1.9	0	0	0.8
sp|P62913|RL11_HUMAN	RPL11	6	2	1.9	4	6	0.57
sp|P02452|CO1A1_HUMAN	COL1A1	93	40	1.86	13	15	0.7
TGGT1_041290;TGGT1_306060-t26_1-p1	conserved hypothetical protein	26	11	1.83	3	0	3.19
sp|P59998|ARPC4_HUMAN;tr|A0A0A6YYG9|A0A0A6YYG9_HUMAN	ARPC4	8	3	1.83	1	1	0.8
sp|P62424|RL7A_HUMAN	RPL7A	10	4	1.79	2	3	0.6
TGGT1_324600-t26_1-p1;TGGT1_114580	heat shock protein	12	5	1.76	0	0	0.8
sp|P08123|CO1A2_HUMAN	COL1A2	61	28	1.74	7	7	0.8
sp|P48681|NEST_HUMAN	NES	18	8	1.72	0	0	0.8
sp|Q07065|CKAP4_HUMAN	CKAP4	45	21	1.7	4	3	1
sp|P02751|FINC_HUMAN	FN1	126	60	1.69	39	19	1.59
TGGT1_208830-t26_1-p1;TGGT1_021860	GRA16	1	0	1.63	7	0	6.38
sp|P38646|GRP75_HUMAN	HSPA9	7	3	1.63	3	0	3.19
TGGT1_275440-t26_1-p1;TGGT1_068065	dense granule protein GRA6	1	0	1.63	3	0	3.19
TGGT1_205250-t26_1-p1;TGGT1_063760	rhoptry protein ROP18	27	13	1.63	23	5	3.19
sp|P61163|ACTZ_HUMAN	ACTR1A	3	1	1.63	2	0	2.39
TGGT1_002260;TGGT1_002150	conserved hypothetical protein	1	0	1.63	2	0	2.39
TGGT1_237015-t26_1-p1;TGGT1_068890	hypothetical protein	1	0	1.63	2	0	2.39
TGGT1_231080-t26_1-p1;TGGT1_116640	ribosomal protein RPL38	1	0	1.63	2	0	2.39
TGGT1_411050-t26_1-p1;TGGT1_358440-t26_1-p1;TGGT1_000850	KRUF family protein	1	0	1.63	2	0	2.39
sp|P04792|HSPB1_HUMAN	HSPB1	3	1	1.63	1	0	1.59
sp|P09382|LEG1_HUMAN	LGALS1	1	0	1.63	3	1	1.59
sp|P24390|ERD21_HUMAN	KDELR1	1	0	1.63	1	0	1.59
sp|Q16630|CPSF6_HUMAN	CPSF6	1	0	1.63	1	0	1.59
sp|Q9H0A0|NAT10_HUMAN	NAT10	1	0	1.63	1	0	1.59
TGGT1_262400-t26_1-p1;TGGT1_007710	lipase	1	0	1.63	1	0	1.59
TGGT1_220330-t26_1-p1;TGGT1_015030	hypothetical protein	1	0	1.63	1	0	1.59
TGGT1_248140-t26_1-p1;TGGT1_024800	hypothetical protein	1	0	1.63	1	0	1.59
TGGT1_200360-t26_1-p1;TGGT1_060580	hypothetical protein	1	0	1.63	1	0	1.59
TGGT1_224060-t26_1-p1;TGGT1_078540	putative thioredoxin	1	0	1.63	1	0	1.59
TGGT1_249850-t26_1-p1;TGGT1_101540	GAP40 protein	3	1	1.63	1	0	1.59
TGGT1_231910-t26_1-p1;TGGT1_115850	ATP synthase F1 gamma subunit	1	0	1.63	1	0	1.59
TGGT1_125900;TGGT1_215160-t26_1-p1	conserved hypothetical protein	1	0	1.63	1	0	1.59
sp|Q02539|H11_HUMAN	HIST1H1A	1	0	1.63	5	2	1.59
sp|Q9UBV8|PEF1_HUMAN	PEF1	1	0	1.63	2	1	1.2
TGGT1_245620-t26_1-p1;TGGT1_027450	ribosomal-ubiquitin protein RPS27A	1	0	1.63	2	1	1.2
sp|O00622|CYR61_HUMAN	CYR61	5	2	1.63	5	3	1.2
TGGT1_292130-t26_1-p1;TGGT1_031440	ribosomal protein RPL13A	7	3	1.63	3	2	1.06
tr|E9PLD3|E9PLD3_HUMAN;sp|E9PRG8|CK098_HUMAN	**NO GENE DESCRIPTION AVAILABLE**	1	0	1.63	1	1	0.8
sp|O14950|ML12B_HUMAN	MYL12B	1	0	1.63	0	0	0.8
sp|O75381|PEX14_HUMAN	PEX14	3	1	1.63	0	0	0.8
sp|O75475|PSIP1_HUMAN	PSIP1	1	0	1.63	0	0	0.8
sp|O95373|IPO7_HUMAN	IPO7	1	0	1.63	0	0	0.8
sp|P05455|LA_HUMAN	SSB	1	0	1.63	0	0	0.8
sp|P10412|H14_HUMAN	HIST1H1E	1	0	1.63	0	0	0.8
sp|P11047|LAMC1_HUMAN	LAMC1	1	0	1.63	0	0	0.8
sp|P11277|SPTB1_HUMAN	SPTB	1	0	1.63	0	0	0.8
sp|P60891|PRPS1_HUMAN;sp|P21108|PRPS3_HUMAN;sp|P11908|PRPS2_HUMAN	PRPS1	1	0	1.63	0	0	0.8
sp|P15927|RFA2_HUMAN	RPA2	1	0	1.63	0	0	0.8
sp|P18077|RL35A_HUMAN	RPL35A	1	0	1.63	0	0	0.8
sp|P25940|CO5A3_HUMAN	COL5A3	1	0	1.63	0	0	0.8
sp|P27635|RL10_HUMAN;sp|Q96L21|RL10L_HUMAN	RPL10	3	1	1.63	1	1	0.8
sp|P27658|CO8A1_HUMAN	COL8A1	1	0	1.63	0	0	0.8
sp|P27816|MAP4_HUMAN	MAP4	1	0	1.63	0	0	0.8
sp|P40763|STAT3_HUMAN	STAT3	1	0	1.63	0	0	0.8
sp|P46977|STT3A_HUMAN	STT3A	1	0	1.63	0	0	0.8
sp|P55084|ECHB_HUMAN	HADHB	3	1	1.63	0	0	0.8
sp|P58215|LOXL3_HUMAN	LOXL3	1	0	1.63	0	0	0.8
sp|P61981|1433G_HUMAN;sp|P31946|1433B_HUMAN	YWHAG	1	0	1.63	0	0	0.8
sp|Q05655|KPCD_HUMAN	PRKCD	1	0	1.63	0	0	0.8
sp|Q13310|PABP4_HUMAN	PABPC4	1	0	1.63	0	0	0.8
sp|Q5H9I0|TFDP3_HUMAN	TFDP3	1	0	1.63	0	0	0.8
sp|Q86T23|CROL1_HUMAN;sp|Q5TZA2|CROCC_HUMAN	CROCCP2	1	0	1.63	0	0	0.8
sp|Q6ZRK6|CCD73_HUMAN	CCDC73	1	0	1.63	0	0	0.8
sp|Q70UQ0|IKIP_HUMAN	IKBIP	1	0	1.63	0	0	0.8
sp|Q86UP2|KTN1_HUMAN	KTN1	1	0	1.63	0	0	0.8
sp|Q8IWJ2|GCC2_HUMAN	GCC2	1	0	1.63	0	0	0.8
sp|Q8IZL2|MAML2_HUMAN	MAML2	1	0	1.63	0	0	0.8
sp|Q8NC51|PAIRB_HUMAN	SERBP1	1	0	1.63	0	0	0.8
sp|Q95604|1C17_HUMAN;sp|Q31612|1B73_HUMAN	HLA-C	1	0	1.63	0	0	0.8
sp|Q96D03|DDT4L_HUMAN	DDIT4L	1	0	1.63	0	0	0.8
sp|Q96GR2|ACBG1_HUMAN	ACSBG1	1	0	1.63	0	0	0.8
sp|Q9BYX2|TBD2A_HUMAN	TBC1D2	1	0	1.63	0	0	0.8
sp|Q9UNL2|SSRG_HUMAN	SSR3	1	0	1.63	0	0	0.8
sp|Q9Y4B5|MTCL1_HUMAN	MTCL1	1	0	1.63	0	0	0.8
sp|Q9Y4P3|TBL2_HUMAN	TBL2	1	0	1.63	0	0	0.8
sp|Q9Y6A4|CFA20_HUMAN	CFAP20	3	1	1.63	0	0	0.8
TGGT1_282180-t26_1-p1;TGGT1_005290	hypothetical protein	1	0	1.63	0	0	0.8
TGGT1_304670-t26_1-p1;TGGT1_006720	leucine rich repeat-containing protein	1	0	1.63	0	0	0.8
TGGT1_258470-t26_1-p1;TGGT1_011740	hypothetical protein	3	1	1.63	0	0	0.8
TGGT1_256970-t26_1-p1;TGGT1_013780	putative vacuolar ATP synthase subunit A	1	0	1.63	0	0	0.8
TGGT1_220270-t26_1-p1;TGGT1_014960	alveolin domain containing intermediate filament IMC6	15	7	1.63	0	0	0.8
TGGT1_032970;TGGT1_290160-t26_1-p1	BNR/Asp-box repeat domain-containing protein, putative	3	1	1.63	0	0	0.8
TGGT1_040650;TGGT1_306680-t26_1-p1	conserved hypothetical protein	1	0	1.63	0	0	0.8
TGGT1_263090-t26_1-p1;TGGT1_043200	14-3-3 protein	15	7	1.63	0	0	0.8
TGGT1_308860-t26_1-p1;TGGT1_055890	hypothetical protein	3	1	1.63	0	0	0.8
TGGT1_205340-t26_1-p1;TGGT1_063570	ribosomal protein RPS12	1	0	1.63	0	0	0.8
TGGT1_237180-t26_1-p1;TGGT1_068740	hypothetical protein	3	1	1.63	0	0	0.8
TGGT1_236950-t26_1-p1;TGGT1_068970	hypothetical protein	3	1	1.63	0	0	0.8
TGGT1_227952-t26_1-p1;TGGT1_083230	14-3-3 superfamily protein	3	1	1.63	0	0	0.8
TGGT1_310860-t26_1-p1;TGGT1_087180	U5 snRNP-specific protein	1	0	1.63	0	0	0.8
TGGT1_315920-t26_1-p1;TGGT1_093610	DNA-directed RNA polymerase II RPB11A	1	0	1.63	0	0	0.8
TGGT1_300280-t26_1-p1;TGGT1_095010	LSM domain-containing protein	1	0	1.63	0	0	0.8
TGGT1_300200-t26_1-p1;TGGT1_095100	histone H2AZ	1	0	1.63	0	0	0.8
TGGT1_278830-t26_1-p1;TGGT1_103530	glucose-6-phosphate 1-dehydrogenase	1	0	1.63	0	0	0.8
TGGT1_267430-t26_1-p1	DnaJ domain-containing protein	1	0	1.63	0	0	0.8
TGGT1_271050-t26_1-p1;TGGT1_109930	SAG-related sequence SRS34A	3	1	1.63	0	0	0.8
TGGT1_294210-t26_1-p1	hypothetical protein	1	0	1.63	0	0	0.8
sp|P13639|EF2_HUMAN	EEF2	5	2	1.63	0	0	0.8
sp|P19338|NUCL_HUMAN	NCL	9	4	1.63	0	0	0.8
sp|Q9UJV9|DDX41_HUMAN	DDX41	5	2	1.63	0	0	0.8
TGGT1_216670-t26_1-p1;TGGT1_098470	FUSE-binding protein 2 / KH-type splicing regulatory protein	5	2	1.63	0	0	0.8
TGGT1_211290-t26_1-p1;TGGT1_123520	rhoptry protein ROP15	5	2	1.63	0	0	0.8
sp|Q9BY77|PDIP3_HUMAN	POLDIP3	3	1	1.63	2	2	0.8
TGGT1_295125-t26_1-p1	rhoptry protein ROP4	5	2	1.63	2	2	0.8
TGGT1_245460-t26_1-p1;TGGT1_027600	ribosomal protein RPS8	5	2	1.63	8	9	0.72
sp|P49207|RL34_HUMAN	RPL34	1	0	1.63	2	3	0.6
sp|P63173|RL38_HUMAN	RPL38	1	0	1.63	1	2	0.53
sp|O75531|BAF_HUMAN	BANF1	1	0	1.63	0	1	0.4
sp|P10809|CH60_HUMAN	HSPD1	7	3	1.63	0	1	0.4
sp|Q9Y6D9|MD1L1_HUMAN	MAD1L1	1	0	1.63	0	1	0.4
TGGT1_261580-t26_1-p1;TGGT1_008650	histone H2AX	3	1	1.63	0	1	0.4
TGGT1_238010-t26_1-p1;TGGT1_052830	ribosomal protein RPL23A	3	1	1.63	0	1	0.4
TGGT1_228630-t26_1-p1;TGGT1_084200	hypothetical protein	3	1	1.63	1	3	0.4
TGGT1_269885B-t26_1-p1;TGGT1_108310	rhoptry metalloprotease toxolysin TLN1	5	2	1.63	0	1	0.4
sp|Q8TD47|RS4Y2_HUMAN	RPS4Y2	1	0	1.63	0	2	0.27
TGGT1_262690-t26_1-p1;TGGT1_007400	ribosomal protein RPL27	1	0	1.63	0	2	0.27
sp|P37108|SRP14_HUMAN	SRP14	1	0	1.63	0	3	0.2
sp|O15144|ARPC2_HUMAN	ARPC2	14	7	1.52	0	0	0.8
sp|P61158|ARP3_HUMAN	ACTR3	27	14	1.52	1	2	0.53
sp|P0DMV9|HS71B_HUMAN;sp|P0DMV8|HS71A_HUMAN	HSPA1B	10	5	1.49	3	1	1.59
TGGT1_225080-t26_1-p1;TGGT1_080020	ribosomal protein RPS18	10	5	1.49	6	7	0.7
sp|P21589|5NTD_HUMAN	NT5E	8	4	1.46	1	0	1.59
sp|P62979|RS27A_HUMAN;sp|P62987|RL40_HUMAN;tr|A0A2R8Y422|A0A2R8Y422_HUMAN;sp|P0CG47|UBB_HUMAN;sp|P0CG48|UBC_HUMAN	RPS27A	8	4	1.46	1	2	0.53
sp|Q16778|H2B2E_HUMAN;sp|P33778|H2B1B_HUMAN;sp|P23527|H2B1O_HUMAN;sp|P06899|H2B1J_HUMAN;sp|Q8N257|H2B3B_HUMAN	HIST2H2BE	22	12	1.44	5	8	0.53
TGGT1_313380-t26_1-p1;TGGT1_089780	hypothetical protein	22	12	1.44	0	4	0.16
sp|P08670|VIME_HUMAN	VIM	263	149	1.43	38	64	0.48
TGGT1_249570-t26_1-p1	hypothetical protein	6	3	1.42	5	0	4.78
TGGT1_260260-t26_1-p1;TGGT1_009950	ribosomal protein RPP1	6	3	1.42	1	0	1.59
TGGT1_218410-t26_1-p1;TGGT1_029230	ribosomal protein RPP0	13	7	1.42	1	0	1.59
sp|O15511|ARPC5_HUMAN	ARPC5	6	3	1.42	0	0	0.8
TGGT1_006790;TGGT1_304740-t26_1-p1	conserved hypothetical protein	6	3	1.42	6	7	0.7
TGGT1_251870-t26_1-p1;TGGT1_103250;TGGT1_305160-t26_1-p1;TGGT1_042340	histone H2Bb	20	11	1.42	1	6	0.23
TGGT1_221620-t26_1-p1;TGGT1_065490;TGGT1_212240-t26_1-p1;TGGT1_071990	putative beta-tubulin	11	6	1.39	1	1	0.8
sp|Q2VIR3|IF2GL_HUMAN;sp|P41091|IF2G_HUMAN	EIF2S3B	4	2	1.36	1	0	1.59
sp|Q8TB52|FBX30_HUMAN	FBXO30	4	2	1.36	1	0	1.59
TGGT1_309120-t26_1-p1;TGGT1_056160	ribosomal protein RPL4	4	2	1.36	1	0	1.59
sp|P05388|RLA0_HUMAN;sp|Q8NHW5|RLA0L_HUMAN	RPLP0	9	5	1.36	0	0	0.8
sp|P06753|TPM3_HUMAN	TPM3	4	2	1.36	0	0	0.8
sp|P62906|RL10A_HUMAN	RPL10A	4	2	1.36	0	0	0.8
TGGT1_202500-t26_1-p1;TGGT1_018590	GAPM1a	4	2	1.36	0	0	0.8
TGGT1_045840;TGGT1_244110-t26_1-p1	nucleosome assembly protein, putative	4	2	1.36	0	0	0.8
TGGT1_320050-t26_1-p1;TGGT1_121340	ribosomal protein RPL5	4	2	1.36	0	0	0.8
TGGT1_300100-t26_1-p1;TGGT1_095290	rhoptry neck protein RON2	4	2	1.36	0	0	0.8
sp|P62841|RS15_HUMAN	RPS15	24	14	1.36	15	19	0.64
TGGT1_270380-t26_1-p1;TGGT1_108910	ribosomal protein RPS13	9	5	1.36	3	5	0.53
sp|P83731|RL24_HUMAN	RPL24	4	2	1.36	5	12	0.37
TGGT1_257680-t26_1-p1;TGGT1_013010	myosin light chain MLC1	17	10	1.33	6	2	1.86
sp|Q9NYL9|TMOD3_HUMAN	TMOD3	40	24	1.33	0	0	0.8
TGGT1_266960-t26_1-p1;TGGT1_075980	beta-tubulin	64	39	1.32	10	9	0.88
TGGT1_410370-t26_1-p1	putative transmembrane protein	7	4	1.3	8	0	7.18
sp|P52907|CAZA1_HUMAN	CAPZA1	7	4	1.3	4	2	1.33
sp|O15145|ARPC3_HUMAN	ARPC3	7	4	1.3	0	0	0.8
sp|P05997|CO5A2_HUMAN	COL5A2	7	4	1.3	0	0	0.8
TGGT1_232410-t26_1-p1;TGGT1_115220	PDI family protein	18	11	1.29	3	1	1.59
TGGT1_263700-t26_1-p1;TGGT1_043965	ribosomal protein RPS14	10	6	1.28	12	10	0.94
TGGT1_311720-t26_1-p1;TGGT1_087970	chaperonin protein BiP	16	10	1.26	6	4	1.12
sp|Q9P0K7|RAI14_HUMAN	RAI14	33	21	1.26	0	0	0.8
sp|P12814|ACTN1_HUMAN	ACTN1	41	26	1.26	2	2	0.8
TGGT1_227810-t26_1-p1;TGGT1_083110	rhoptry kinase family protein ROP11 (incomplete catalytic triad)	22	14	1.25	18	12	1.17
TGGT1_316400B-t26_1-p1;TGGT1_094210	alpha tubulin TUBA1	62	40	1.25	7	8	0.71
sp|P28300|LYOX_HUMAN	LOX	2	1	1.22	2	0	2.39
sp|P50914|RL14_HUMAN	RPL14	5	3	1.22	2	0	2.39
TGGT1_219800-t26_1-p1;TGGT1_030800	putative vacuolar ATP synthase subunit b	2	1	1.22	2	0	2.39
TGGT1_230940-t26_1-p1	hypothetical protein	5	3	1.22	2	0	2.39
TGGT1_269190-t26_1-p1;TGGT1_107390	glyceraldehyde-3-phosphate dehydrogenase GAPDH2	2	1	1.22	2	0	2.39
sp|P05198|IF2A_HUMAN	EIF2S1	5	3	1.22	1	0	1.59
sp|Q01813|PFKAP_HUMAN	PFKP	2	1	1.22	1	0	1.59
sp|Q14974|IMB1_HUMAN	KPNB1	5	3	1.22	1	0	1.59
sp|Q5T2N8|ATD3C_HUMAN;sp|Q9NVI7|ATD3A_HUMAN	ATAD3C	2	1	1.22	1	0	1.59
TGGT1_289750-t26_1-p1;TGGT1_033460;TGGT1_219820-t26_1-p1;TGGT1_030830	ribosomal-ubiquitin protein RPL40	2	1	1.22	1	0	1.59
sp|Q6NZI2|CAVN1_HUMAN	CAVIN1	8	5	1.22	4	2	1.33
sp|P60709|ACTB_HUMAN	ACTB	26	17	1.22	5	4	0.96
sp|P04216|THY1_HUMAN	THY1	2	1	1.22	0	0	0.8
sp|P15880|RS2_HUMAN	RPS2	2	1	1.22	0	0	0.8
sp|P36873|PP1G_HUMAN	PPP1CC	2	1	1.22	0	0	0.8
sp|P54652|HSP72_HUMAN	HSPA2	2	1	1.22	0	0	0.8
sp|P62318|SMD3_HUMAN	SNRPD3	2	1	1.22	0	0	0.8
sp|P62873|GBB1_HUMAN;sp|Q9HAV0|GBB4_HUMAN;sp|P62879|GBB2_HUMAN	GNB1	2	1	1.22	0	0	0.8
sp|P63104|1433Z_HUMAN	YWHAZ	2	1	1.22	0	0	0.8
sp|P67936|TPM4_HUMAN	TPM4	11	7	1.22	0	0	0.8
sp|Q00325|MPCP_HUMAN	SLC25A3	2	1	1.22	0	0	0.8
sp|Q06830|PRDX1_HUMAN	PRDX1	2	1	1.22	1	1	0.8
sp|Q13151|ROA0_HUMAN	HNRNPA0	2	1	1.22	0	0	0.8
sp|Q14254|FLOT2_HUMAN	FLOT2	2	1	1.22	0	0	0.8
sp|Q6ZWK6|TM11F_HUMAN	TMPRSS11F	2	1	1.22	0	0	0.8
sp|Q9UJZ1|STML2_HUMAN	STOML2	2	1	1.22	0	0	0.8
TGGT1_203990-t26_1-p1;TGGT1_016710	rhoptry protein ROP12	2	1	1.22	0	0	0.8
TGGT1_283510-t26_1-p1;TGGT1_035530	hypothetical protein	2	1	1.22	0	0	0.8
TGGT1_305520-t26_1-p1;TGGT1_041950	ribosomal protein RPS2	2	1	1.22	0	0	0.8
TGGT1_263300-t26_1-p1;TGGT1_043420	eukaryotic porin protein	2	1	1.22	0	0	0.8
TGGT1_046250;TGGT1_243620-t26_1-p1	conserved hypothetical protein	2	1	1.22	0	0	0.8
TGGT1_275480-t26_1-p1;TGGT1_068040	Myb family DNA-binding domain-containing protein	2	1	1.22	0	0	0.8
TGGT1_074930;TGGT1_294610-t26_1-p1	SET and MYND domain cotaining protein, putative	2	1	1.22	0	0	0.8
TGGT1_266970-t26_1-p1;TGGT1_075970	hypothetical protein	2	1	1.22	0	0	0.8
TGGT1_255260-t26_1-p1;TGGT1_076680	apical membrane antigen AMA1	2	1	1.22	0	0	0.8
TGGT1_214220-t26_1-p1	hypothetical protein	2	1	1.22	0	0	0.8
TGGT1_218420-t26_1-p1	WD domain, G-beta repeat-containing protein	2	1	1.22	0	0	0.8
sp|Q53EL6|PDCD4_HUMAN	PDCD4	5	3	1.22	2	2	0.8
sp|P62851|RS25_HUMAN	RPS25	2	1	1.22	2	3	0.6
TGGT1_309820-t26_1-p1;TGGT1_085780	ribosomal protein RPL11	5	3	1.22	3	6	0.46
sp|Q49A26|GLYR1_HUMAN	GLYR1	2	1	1.22	0	1	0.4
sp|Q9BRT6|LLPH_HUMAN	LLPH	2	1	1.22	1	3	0.4
TGGT1_235470-t26_1-p1;TGGT1_070410	myosin A	125	84	1.21	25	19	1.04
TGGT1_219320-t26_1-p1;TGGT1_030300	acid phosphatase GAP50	39	26	1.2	8	6	1.03
sp|P60660|MYL6_HUMAN	MYL6	53	36	1.19	16	9	1.36
TGGT1_288650-t26_1-p1;TGGT1_034740	dense granule protein GRA12	26	18	1.16	13	5	1.86
TGGT1_223940-t26_1-p1;TGGT1_078320	GAP45 protein	9	6	1.16	1	0	1.59
TGGT1_261250-t26_1-p1	histone H2A1	9	6	1.16	0	0	0.8
sp|P26599|PTBP1_HUMAN	PTBP1	9	6	1.16	1	2	0.53
sp|P15144|AMPN_HUMAN	ANPEP	23	16	1.15	0	0	0.8
TGGT1_121730;TGGT1_319560-t26_1-p1	microneme protein, putative	13	9	1.14	4	2	1.33
sp|P18124|RL7_HUMAN	RPL7	6	4	1.14	2	1	1.2
sp|P50454|SERPH_HUMAN	SERPINH1	6	4	1.14	0	0	0.8
sp|P62277|RS13_HUMAN	RPS13	6	4	1.14	3	5	0.53
TGGT1_224850-t26_1-p1	putative polyadenylate binding protein	10	7	1.12	2	0	2.39
TGGT1_295110-t26_1-p1;TGGT1_075470	rhoptry protein ROP7	10	7	1.12	7	4	1.28
sp|Q9UPQ0|LIMC1_HUMAN	LIMCH1	10	7	1.12	0	0	0.8
TGGT1_286580-t26_1-p1;TGGT1_038000	hypothetical protein	21	15	1.12	0	0	0.8
TGGT1_235930-t26_1-p1;TGGT1_069840	domain K- type RNA binding proteins family protein	10	7	1.12	2	2	0.8
sp|P62829|RL23_HUMAN	RPL23	10	7	1.12	10	15	0.55
TGGT1_261950-t26_1-p1;TGGT1_008270	ATP synthase beta subunit ATP-B	15	11	1.08	10	0	8.77
sp|P39023|RL3_HUMAN	RPL3	11	8	1.08	3	0	3.19
sp|Q13509|TBB3_HUMAN;tr|A0A0B4J269|A0A0B4J269_HUMAN	TUBB3	3	2	1.08	3	0	3.19
sp|O75477|ERLN1_HUMAN	ERLIN1	3	2	1.08	1	0	1.59
sp|Q9Y3I0|RTCB_HUMAN	RTCB	7	5	1.08	1	0	1.59
sp|Q5VTE0|EF1A3_HUMAN;sp|P68104|EF1A1_HUMAN;sp|Q05639|EF1A2_HUMAN	EEF1A1P5	7	5	1.08	5	4	0.96
TGGT1_232710-t26_1-p1;TGGT1_114810	ribosomal protein RPS3A	11	8	1.08	9	8	0.89
sp|A1A4S6|RHG10_HUMAN	ARHGAP10	3	2	1.08	0	0	0.8
sp|O15143|ARC1B_HUMAN	ARPC1B	3	2	1.08	0	0	0.8
sp|O75955|FLOT1_HUMAN	FLOT1	3	2	1.08	0	0	0.8
sp|O95425|SVIL_HUMAN	SVIL	7	5	1.08	0	0	0.8
sp|P40429|RL13A_HUMAN;sp|Q6NVV1|R13P3_HUMAN	RPL13A	3	2	1.08	1	1	0.8
sp|P62140|PP1B_HUMAN;TGGT1_310700-t26_1-p1;TGGT1_086920	PPP1CB	11	8	1.08	0	0	0.8
sp|P62917|RL8_HUMAN	RPL8	3	2	1.08	1	1	0.8
sp|Q8WWI1|LMO7_HUMAN	LMO7	55	41	1.08	0	0	0.8
sp|Q92804|RBP56_HUMAN	TAF15	3	2	1.08	0	0	0.8
TGGT1_278870-t26_1-p1;TGGT1_103490	myosin F	19	14	1.08	0	0	0.8
TGGT1_108500;TGGT1_269960-t26_1-p1	14-3-3 protein, putative	3	2	1.08	0	0	0.8
sp|P62249|RS16_HUMAN	RPS16	7	5	1.08	5	5	0.8
TGGT1_266070-t26_1-p1;TGGT1_056690	ribosomal protein RPL31	3	2	1.08	2	2	0.8
sp|P26373|RL13_HUMAN	RPL13	7	5	1.08	2	3	0.6
sp|P60866|RS20_HUMAN	RPS20	3	2	1.08	1	2	0.53
sp|P62910|RL32_HUMAN	RPL32	3	2	1.08	1	2	0.53
TGGT1_249240-t26_1-p1;TGGT1_100820	putative calmodulin	3	2	1.08	0	1	0.4
sp|O43809|CPSF5_HUMAN	NUDT21	3	2	1.08	0	2	0.27
sp|P56945|BCAR1_HUMAN	BCAR1	41	31	1.07	11	10	0.87
sp|P24844|MYL9_HUMAN	MYL9	28	21	1.07	2	6	0.34
TGGT1_216000-t26_1-p1;TGGT1_099250	alveolin domain containing intermediate filament IMC3	16	12	1.06	1	0	1.59
sp|O43795|MYO1B_HUMAN	MYO1B	25	19	1.06	1	0	1.59
sp|Q14764|MVP_HUMAN	MVP	16	12	1.06	0	0	0.8
TGGT1_311470-t26_1-p1	rhoptry neck protein RON5	30	23	1.05	6	0	5.58
sp|P21980|TGM2_HUMAN	TGM2	34	26	1.05	9	3	1.99
sp|P11940|PABP1_HUMAN	PABPC1	8	6	1.05	3	1	1.59
TGGT1_316340-t26_1-p1;TGGT1_094150	hypothetical protein	8	6	1.05	1	0	1.59
sp|P19474|RO52_HUMAN	TRIM21	17	13	1.05	14	9	1.2
TGGT1_293360-t26_1-p1;TGGT1_073720	hypothetical protein	8	6	1.05	0	0	0.8
TGGT1_114010;TGGT1_233460-t26_1-p1	SRS29B	8	6	1.05	0	0	0.8
sp|Q05682|CALD1_HUMAN	CALD1	17	13	1.05	0	2	0.27
TGGT1_263180-t26_1-p1;TGGT1_043280	myosin D	31	24	1.04	0	1	0.4
sp|P55209|NP1L1_HUMAN	NAP1L1	13	10	1.03	0	0	0.8
sp|Q14112|NID2_HUMAN	NID2	13	10	1.03	4	4	0.8
sp|Q9Y383|LC7L2_HUMAN	LUC7L2	4	3	1.02	5	1	2.39
TGGT1_305270-t26_1-p1;TGGT1_042230	hypothetical protein	29	23	1.02	23	13	1.37
TGGT1_232300-t26_1-p1;TGGT1_115350	ribosomal protein RPS3	4	3	1.02	5	3	1.2
sp|P62263|RS14_HUMAN	RPS14	4	3	1.02	6	4	1.12
sp|O15066|KIF3B_HUMAN;sp|O14782|KIF3C_HUMAN	KIF3B	4	3	1.02	0	0	0.8
sp|P30050|RL12_HUMAN	RPL12	4	3	1.02	0	0	0.8
sp|Q07020|RL18_HUMAN	RPL18	4	3	1.02	1	1	0.8
sp|Q07157|ZO1_HUMAN	TJP1	4	3	1.02	0	0	0.8
TGGT1_220930-t26_1-p1;TGGT1_053750	hypothetical protein	4	3	1.02	0	0	0.8
TGGT1_295360-t26_1-p1;TGGT1_054580	hypothetical protein	4	3	1.02	0	0	0.8
sp|P11142|HSP7C_HUMAN	HSPA8	42	34	1	21	6	2.51
sp|Q9HCM4|E41L5_HUMAN	EPB41L5	15	12	1	6	2	1.86
TGGT1_075120;TGGT1_037840;TGGT1_286420A-t26_1-p1;TGGT1_294800A-t26_1-p1;TGGT1_359490-t26_1-p1;TGGT1_294800B-t26_1-p1;TGGT1_286420B-t26_1-p1	elongation factor 1-alpha, putative	15	12	1	6	4	1.12
sp|P63261|ACTG_HUMAN	ACTG1	310	252	1	106	86	0.98
sp|Q12906|ILF3_HUMAN	ILF3	10	8	0.99	1	0	1.59
sp|P18621|RL17_HUMAN;tr|A0A0A6YYL6|A0A0A6YYL6_HUMAN	RPL17	10	8	0.99	7	7	0.8
sp|P62244|RS15A_HUMAN;tr|H3BN98|H3BN98_HUMAN	RPS15A	5	4	0.98	3	2	1.06
sp|P38159|RBMX_HUMAN;sp|Q96E39|RMXL1_HUMAN	RBMX	5	4	0.98	0	0	0.8
sp|Q00839|HNRPU_HUMAN	HNRNPU	5	4	0.98	0	0	0.8
TGGT1_107770;TGGT1_269442-t26_1-p1	calmodulin, putative	5	4	0.98	0	0	0.8
sp|Q71UI9|H2AV_HUMAN;sp|P0C0S5|H2AZ_HUMAN	H2AFV	5	4	0.98	2	4	0.48
sp|P43235|CATK_HUMAN	CTSK	24	20	0.97	15	18	0.67
sp|P19105|ML12A_HUMAN	MYL12A	92	77	0.97	11	24	0.38
sp|P16401|H15_HUMAN	HIST1H1B	12	10	0.96	15	12	0.98
TGGT1_269885A-t26_1-p1;TGGT1_108330	rhoptry metalloprotease toxolysin TLN1	19	16	0.96	7	7	0.8
sp|P04843|RPN1_HUMAN	RPN1	6	5	0.95	2	0	2.39
sp|P05121|PAI1_HUMAN	SERPINE1	6	5	0.95	1	0	1.59
TGGT1_225150-t26_1-p1;TGGT1_080250	hypothetical protein	13	11	0.95	8	5	1.2
TGGT1_215775-t26_1-p1;TGGT1_126670	rhoptry protein ROP8	6	5	0.95	2	1	1.2
sp|P35268|RL22_HUMAN;tr|K7EKS7|K7EKS7_HUMAN	RPL22	6	5	0.95	2	3	0.6
sp|P48729|KC1A_HUMAN	CSNK1A1	6	5	0.95	5	8	0.53
TGGT1_255190-t26_1-p1;TGGT1_076590	myosin C	15	13	0.93	1	0	1.59
sp|P0DP25|CALM3_HUMAN;sp|P0DP24|CALM2_HUMAN;sp|P0DP23|CALM1_HUMAN	CALM3	7	6	0.93	1	1	0.8
sp|P11021|BIP_HUMAN	HSPA5	34	30	0.92	18	8	1.68
sp|P61160|ARP2_HUMAN	ACTR2	17	15	0.91	2	0	2.39
TGGT1_231640-t26_1-p1;TGGT1_116030	alveolin domain containing intermediate filament IMC1	9	8	0.9	1	0	1.59
sp|Q12905|ILF2_HUMAN	ILF2	9	8	0.9	0	0	0.8
sp|Q9ULV4|COR1C_HUMAN	CORO1C	9	8	0.9	0	0	0.8
sp|Q7Z406|MYH14_HUMAN	MYH14	21	19	0.89	4	2	1.33
sp|Q71U36|TBA1A_HUMAN	TUBA1A	11	10	0.89	11	8	1.06
tr|A0A1W2PNV4|A0A1W2PNV4_HUMAN	**NO GENE DESCRIPTION AVAILABLE**	10	9	0.89	0	0	0.8
sp|O14974|MYPT1_HUMAN	PPP1R12A	23	21	0.89	0	0	0.8
TGGT1_204020-t26_1-p1;TGGT1_016680	ribosomal protein RPL8	10	9	0.89	9	12	0.61
sp|O75815|BCAR3_HUMAN	BCAR3	13	12	0.88	0	0	0.8
TGGT1_363030-t26_1-p1	rhoptry protein ROP8	31	29	0.87	22	14	1.22
sp|P35579|MYH9_HUMAN	MYH9	849	793	0.87	180	140	1.02
TGGT1_230210-t26_1-p1;TGGT1_117680	alveolin domain containing intermediate filament IMC10	19	18	0.86	6	2	1.86
sp|Q15149|PLEC_HUMAN	PLEC	119	113	0.86	6	4	1.12
TGGT1_248480-t26_1-p1;TGGT1_024480	ribosomal protein RPS9	17	16	0.86	27	23	0.93
TGGT1_273760-t26_1-p1;TGGT1_112840	heat shock protein HSP70	20	19	0.85	11	5	1.59
sp|P07355|ANXA2_HUMAN;sp|A6NMY6|AXA2L_HUMAN	ANXA2	23	22	0.85	12	9	1.04
sp|P68371|TBB4B_HUMAN	TUBB4B	26	25	0.84	20	7	2.09
sp|P05023|AT1A1_HUMAN;tr|A0A2R8YEY8|A0A2R8YEY8_HUMAN;sp|P13637|AT1A3_HUMAN;sp|P50993|AT1A2_HUMAN	ATP1A1	0	0	0.81	4	0	3.99
TGGT1_258390-t26_1-p1;TGGT1_011820	putative DnaJ protein	4	4	0.81	4	0	3.99
TGGT1_230180-t26_1-p1;TGGT1_117710	hypothetical protein	0	0	0.81	3	0	3.19
TGGT1_222220-t26_1-p1;TGGT1_066030	alveolin domain containing intermediate filament IMC7	20	20	0.81	3	0	3.19
TGGT1_016310;TGGT1_204400-t26_1-p1	ATP synthase alpha chain, putative	5	5	0.81	3	0	3.19
TGGT1_209030-t26_1-p1;TGGT1_021970	actin ACT1	9	9	0.81	6	1	2.79
sp|Q8NFW8|NEUA_HUMAN	CMAS	1	1	0.81	2	0	2.39
sp|Q9H6W3|RIOX1_HUMAN	RIOX1	1	1	0.81	2	0	2.39
sp|P07437|TBB5_HUMAN	TUBB	7	7	0.81	4	1	1.99
sp|O43829|ZBT14_HUMAN	ZBTB14	0	0	0.81	1	0	1.59
sp|O43852|CALU_HUMAN	CALU	0	0	0.81	1	0	1.59
sp|O75367|H2AY_HUMAN	H2AFY	3	3	0.81	1	0	1.59
sp|P05976|MYL1_HUMAN;sp|P08590|MYL3_HUMAN	MYL1	3	3	0.81	1	0	1.59
sp|P27348|1433T_HUMAN;sp|P31947|1433S_HUMAN;sp|P62258|1433E_HUMAN	YWHAQ	1	1	0.81	1	0	1.59
sp|P30419|NMT1_HUMAN;sp|O60551|NMT2_HUMAN	NMT1	0	0	0.81	1	0	1.59
sp|P61619|S61A1_HUMAN	SEC61A1	0	0	0.81	1	0	1.59
sp|P61978|HNRPK_HUMAN	HNRNPK	6	6	0.81	1	0	1.59
sp|Q14315|FLNC_HUMAN	FLNC	7	7	0.81	1	0	1.59
sp|Q16891|MIC60_HUMAN	IMMT	8	8	0.81	1	0	1.59
sp|Q86VI3|IQGA3_HUMAN	IQGAP3	0	0	0.81	1	0	1.59
sp|Q8NF91|SYNE1_HUMAN	SYNE1	0	0	0.81	1	0	1.59
sp|Q9NQ29|LUC7L_HUMAN	LUC7L	1	1	0.81	1	0	1.59
sp|Q9NZM1|MYOF_HUMAN	MYOF	1	1	0.81	1	0	1.59
TGGT1_252430-t26_1-p1;TGGT1_001330	hypothetical protein	1	1	0.81	1	0	1.59
TGGT1_202940-t26_1-p1;TGGT1_017990	hypothetical protein	0	0	0.81	1	0	1.59
TGGT1_219270-t26_1-p1;TGGT1_030240	multi-pass transmembrane protein	7	7	0.81	1	0	1.59
TGGT1_212300-t26_1-p1;TGGT1_072150	hypothetical protein	0	0	0.81	1	0	1.59
TGGT1_268790-t26_1-p1;TGGT1_106970	hypothetical protein	0	0	0.81	1	0	1.59
TGGT1_270250-t26_1-p1;TGGT1_108780	dense granule protein GRA1	0	0	0.81	1	0	1.59
TGGT1_231160-t26_1-p1;TGGT1_116550	hypothetical protein	3	3	0.81	1	0	1.59
TGGT1_279100-t26_1-p1;TGGT1_053780	hypothetical protein	0	0	0.81	1	0	1.59
sp|P61313|RL15_HUMAN	RPL15	2	2	0.81	1	0	1.59
sp|Q14232|EI2BA_HUMAN	EIF2B1	2	2	0.81	1	0	1.59
TGGT1_314750-t26_1-p1;TGGT1_092040	hypothetical protein	4	4	0.81	3	1	1.59
TGGT1_231410-t26_1-p1;TGGT1_116260	hypothetical protein	2	2	0.81	1	0	1.59
TGGT1_297470-t26_1-p1	putative myosin light chain 2	5	5	0.81	1	0	1.59
sp|P46781|RS9_HUMAN	RPS9	3	3	0.81	4	2	1.33
sp|Q03135|CAV1_HUMAN	CAV1	4	4	0.81	4	2	1.33
sp|P17066|HSP76_HUMAN	HSPA6	1	1	0.81	2	1	1.2
sp|P68363|TBA1B_HUMAN;sp|P68366|TBA4A_HUMAN	TUBA1B	1	1	0.81	2	1	1.2
TGGT1_201630B-t26_1-p1;TGGT1_019800	protein phosphatase 2C domain-containing protein	1	1	0.81	2	1	1.2
sp|Q9Y285|SYFA_HUMAN	FARSA	2	2	0.81	2	1	1.2
sp|O95470|SGPL1_HUMAN	SGPL1	3	3	0.81	3	2	1.06
sp|Q96JP5|ZFP91_HUMAN;tr|A0A0A6YYC7|A0A0A6YYC7_HUMAN	ZFP91	3	3	0.81	3	2	1.06
TGGT1_236650-t26_1-p1;TGGT1_069190	DEAD (Asp-Glu-Ala-Asp) box polypeptide 17	3	3	0.81	3	2	1.06
TGGT1_243920-t26_1-p1;TGGT1_046040	putative DNA replication licensing factor MCM5	2	2	0.81	3	2	1.06
TGGT1_300000-t26_1-p1;TGGT1_095500	ribosomal protein RPL18	7	7	0.81	9	8	0.89
sp|P06310|KV230_HUMAN;sp|P01615|KVD28_HUMAN;sp|A2NJV5|KV229_HUMAN;sp|A0A0A0MRZ7|KVD26_HUMAN;sp|A0A075B6S6|KVD30_HUMAN;sp|A0A075B6S2|KVD29_HUMAN;sp|A0A075B6P5|KV228_HUMAN;sp|P01614|KVD40_HUMAN;sp|A0A087WW87|KV240_HUMAN	IGKV2-30	0	0	0.81	1	1	0.8
sp|A6NFF2|NP1L6_HUMAN	NAP1L6	1	1	0.81	0	0	0.8
sp|O60299|LZTS3_HUMAN	LZTS3	0	0	0.81	0	0	0.8
sp|O75626|PRDM1_HUMAN	PRDM1	1	1	0.81	0	0	0.8
sp|O76021|RL1D1_HUMAN	RSL1D1	3	3	0.81	0	0	0.8
sp|O94905|ERLN2_HUMAN	ERLIN2	1	1	0.81	0	0	0.8
sp|P07237|PDIA1_HUMAN	P4HB	1	1	0.81	0	0	0.8
sp|P08473|NEP_HUMAN	MME	0	0	0.81	0	0	0.8
sp|P22626|ROA2_HUMAN	HNRNPA2B1	1	1	0.81	0	0	0.8
sp|P29279|CTGF_HUMAN	CTGF	1	1	0.81	0	0	0.8
sp|P29692|EF1D_HUMAN	EEF1D	1	1	0.81	0	0	0.8
sp|P35221|CTNA1_HUMAN	CTNNA1	1	1	0.81	0	0	0.8
sp|P35222|CTNB1_HUMAN	CTNNB1	1	1	0.81	0	0	0.8
sp|P51991|ROA3_HUMAN	HNRNPA3	1	1	0.81	0	0	0.8
sp|P62136|PP1A_HUMAN	PPP1CA	1	1	0.81	0	0	0.8
sp|P63167|DYL1_HUMAN	DYNLL1	0	0	0.81	0	0	0.8
sp|P78559|MAP1A_HUMAN	MAP1A	0	0	0.81	1	1	0.8
sp|P81605|DCD_HUMAN	DCD	1	1	0.81	0	0	0.8
sp|P84090|ERH_HUMAN	ERH	0	0	0.81	0	0	0.8
sp|Q02297|NRG1_HUMAN	NRG1	0	0	0.81	1	1	0.8
sp|Q04837|SSBP_HUMAN	SSBP1	1	1	0.81	0	0	0.8
sp|Q13347|EIF3I_HUMAN	EIF3I	1	1	0.81	0	0	0.8
sp|Q13435|SF3B2_HUMAN	SF3B2	3	3	0.81	0	0	0.8
sp|Q13885|TBB2A_HUMAN;sp|Q9BVA1|TBB2B_HUMAN	TUBB2A	1	1	0.81	0	0	0.8
sp|Q15365|PCBP1_HUMAN	PCBP1	0	0	0.81	1	1	0.8
sp|Q15366|PCBP2_HUMAN	PCBP2	1	1	0.81	0	0	0.8
sp|Q15717|ELAV1_HUMAN	ELAVL1	1	1	0.81	0	0	0.8
sp|Q16531|DDB1_HUMAN	DDB1	1	1	0.81	0	0	0.8
sp|Q6ZSZ6|TSH1_HUMAN	TSHZ1	0	0	0.81	0	0	0.8
sp|Q8N554|ZN276_HUMAN	ZNF276	0	0	0.81	0	0	0.8
sp|Q8NG31|KNL1_HUMAN	KNL1	1	1	0.81	0	0	0.8
sp|Q969Q0|RL36L_HUMAN	RPL36AL	0	0	0.81	1	1	0.8
sp|Q96JB2|COG3_HUMAN	COG3	1	1	0.81	0	0	0.8
sp|Q96PY5|FMNL2_HUMAN	FMNL2	1	1	0.81	0	0	0.8
sp|Q99584|S10AD_HUMAN	S100A13	0	0	0.81	1	1	0.8
sp|Q99747|SNAG_HUMAN	NAPG	1	1	0.81	0	0	0.8
sp|Q9H2D6|TARA_HUMAN	TRIOBP	1	1	0.81	0	0	0.8
sp|Q9HCN8|SDF2L_HUMAN	SDF2L1	1	1	0.81	0	0	0.8
sp|Q9P258|RCC2_HUMAN	RCC2	1	1	0.81	0	0	0.8
sp|Q9UBE8|NLK_HUMAN	NLK	1	1	0.81	0	0	0.8
sp|Q9UM54|MYO6_HUMAN	MYO6	6	6	0.81	0	0	0.8
sp|Q9UQ03|COR2B_HUMAN	CORO2B	1	1	0.81	0	0	0.8
sp|Q9Y2D5|AKAP2_HUMAN	AKAP2	1	1	0.81	0	0	0.8
sp|Q9Y512|SAM50_HUMAN	SAMM50	3	3	0.81	0	0	0.8
TGGT1_262010-t26_1-p1;TGGT1_008080	calmodulin CAM2	1	1	0.81	0	0	0.8
TGGT1_009500;TGGT1_260670-t26_1-p1	centrin, putative	1	1	0.81	0	0	0.8
TGGT1_260440-t26_1-p1;TGGT1_009760	nuclear factor NF3	1	1	0.81	0	0	0.8
TGGT1_259630-t26_1-p1;TGGT1_010390	hypothetical protein	6	6	0.81	0	0	0.8
TGGT1_259010-t26_1-p1;TGGT1_010860	putative vacuolar ATP synthase subunit d	1	1	0.81	0	0	0.8
TGGT1_246500-t26_1-p1;TGGT1_026620	surp module domain-containing protein	1	1	0.81	0	0	0.8
TGGT1_240600-t26_1-p1;TGGT1_050270	putative chaperonin cpn60	1	1	0.81	0	0	0.8
TGGT1_223050-t26_1-p1;TGGT1_066590	ribosomal protein RPS20	0	0	0.81	1	1	0.8
TGGT1_236580-t26_1-p1;TGGT1_069260	Prp31-15.5k-U4 Snrna Complex family protein	1	1	0.81	0	0	0.8
TGGT1_293190-t26_1-p1;TGGT1_073540	endonuclease/exonuclease/phosphatase family protein	1	1	0.81	0	0	0.8
TGGT1_084270;TGGT1_228690-t26_1-p1	phosphatidylinositol 4-kinase, putative	0	0	0.81	0	0	0.8
TGGT1_312100-t26_1-p1;TGGT1_088340	plasma membrane-type Ca(2+)-ATPase A1 PMCAA1	1	1	0.81	0	0	0.8
TGGT1_297430-t26_1-p1;TGGT1_096800	hypothetical protein	1	1	0.81	0	0	0.8
TGGT1_233480-t26_1-p1;TGGT1_113990	SAG-related sequence SRS29C	3	3	0.81	0	0	0.8
TGGT1_116570;TGGT1_231140-t26_1-p1	conserved hypothetical protein	0	0	0.81	0	0	0.8
TGGT1_320210-t26_1-p1;TGGT1_121080	WD domain, G-beta repeat domain containing protein	1	1	0.81	0	0	0.8
TGGT1_224190-t26_1-p1;TGGT1_078660	cation-transporting atpase family protein	1	1	0.81	0	0	0.8
TGGT1_254370-t26_1-p1	guanylyl cyclase	0	0	0.81	0	0	0.8
TGGT1_265090-t26_1-p1	hypothetical protein	1	1	0.81	0	0	0.8
sp|P04899|GNAI2_HUMAN	GNAI2	4	4	0.81	0	0	0.8
sp|P12236|ADT3_HUMAN;sp|P12235|ADT1_HUMAN	SLC25A6	2	2	0.81	0	0	0.8
sp|P18085|ARF4_HUMAN;sp|P84085|ARF5_HUMAN;TGGT1_276140-t26_1-p1;TGGT1_000400	ARF4	2	2	0.81	1	1	0.8
sp|P41250|GARS_HUMAN	GARS	2	2	0.81	0	0	0.8
sp|P47756|CAPZB_HUMAN	CAPZB	4	4	0.81	0	0	0.8
sp|Q09028|RBBP4_HUMAN	RBBP4	2	2	0.81	0	0	0.8
sp|Q13045|FLII_HUMAN	FLII	4	4	0.81	0	0	0.8
sp|Q562R1|ACTBL_HUMAN	ACTBL2	5	5	0.81	0	0	0.8
TGGT1_209910-t26_1-p1;TGGT1_022960	histone H2Bv	5	5	0.81	0	0	0.8
TGGT1_218820-t26_1-p1;TGGT1_029790	alba 2	2	2	0.81	0	0	0.8
TGGT1_224130-t26_1-p1;TGGT1_078590	hypothetical protein	2	2	0.81	0	0	0.8
TGGT1_271970-t26_1-p1;TGGT1_110980	glideosome-associated protein with multiple-membrane spans GAPM3	4	4	0.81	0	0	0.8
TGGT1_286600-t26_1-p1;TGGT1_038030	hypothetical protein	2	2	0.81	0	0	0.8
TGGT1_006930;TGGT1_263050-t26_1-p1	60S ribosomal protein L13, putative	4	4	0.81	8	8	0.8
sp|Q9Y324|FCF1_HUMAN	FCF1	0	0	0.81	2	2	0.8
sp|P61353|RL27_HUMAN	RPL27	2	2	0.81	2	2	0.8
TGGT1_230160-t26_1-p1;TGGT1_117730	hypothetical protein	5	5	0.81	2	2	0.8
TGGT1_248390-t26_1-p1;TGGT1_024560	ribosomal protein RPL26	5	5	0.81	11	11	0.8
sp|P16403|H12_HUMAN	HIST1H1C	5	5	0.81	13	14	0.74
sp|P08865|RSSA_HUMAN	RPSA	12	12	0.81	9	10	0.72
sp|P32969|RL9_HUMAN	RPL9	10	10	0.81	8	9	0.72
sp|Q9UNQ2|DIM1_HUMAN	DIMT1	9	9	0.81	5	6	0.68
sp|Q9BYG3|MK67I_HUMAN	NIFK	4	4	0.81	4	5	0.66
sp|P12109|CO6A1_HUMAN	COL6A1	0	0	0.81	12	15	0.65
sp|P62847|RS24_HUMAN	RPS24	6	6	0.81	9	12	0.61
sp|P35625|TIMP3_HUMAN	TIMP3	3	3	0.81	2	3	0.6
sp|P62750|RL23A_HUMAN	RPL23A	7	7	0.81	5	7	0.6
TGGT1_239260-t26_1-p1;TGGT1_051710	histone H4	8	8	0.81	2	3	0.6
sp|P62854|RS26_HUMAN;sp|Q5JNZ5|RS26L_HUMAN	RPS26	2	2	0.81	2	3	0.6
sp|P62701|RS4X_HUMAN	RPS4X	23	23	0.81	23	32	0.58
TGGT1_047490	40S ribosomal protein S29, putative	0	0	0.81	1	2	0.53
TGGT1_074860;TGGT1_294560-t26_1-p1	conserved hypothetical protein	1	1	0.81	1	2	0.53
sp|Q7Z7K6|CENPV_HUMAN	CENPV	2	2	0.81	1	2	0.53
TGGT1_288720-t26_1-p1;TGGT1_034550	ribosomal protein RPL10	8	8	0.81	4	7	0.5
TGGT1_071440;TGGT1_234450-t26_1-p1	40S ribosomal protein S15A, putative	3	3	0.81	2	4	0.48
TGGT1_007070;TGGT1_262920-t26_1-p1	trypsin, putative	6	6	0.81	3	6	0.46
TGGT1_243570-t26_1-p1;TGGT1_046280	ribosomal protein RPS26	3	3	0.81	3	6	0.46
TGGT1_314810-t26_1-p1;TGGT1_092100	ribosomal protein RPL7	5	5	0.81	3	6	0.46
sp|O95084|PRS23_HUMAN	PRSS23	1	1	0.81	0	1	0.4
sp|O95639|CPSF4_HUMAN	CPSF4	0	0	0.81	0	1	0.4
sp|P04080|CYTB_HUMAN	CSTB	1	1	0.81	0	1	0.4
sp|P06702|S10A9_HUMAN	S100A9	0	0	0.81	0	1	0.4
sp|P16402|H13_HUMAN	HIST1H1D	0	0	0.81	1	3	0.4
sp|Q9NRW1|RAB6B_HUMAN;sp|P20340|RAB6A_HUMAN;TGGT1_310460-t26_1-p1;sp|Q14964|RB39A_HUMAN;TGGT1_086680	RAB6B	1	1	0.81	0	1	0.4
sp|P24043|LAMA2_HUMAN	LAMA2	0	0	0.81	0	1	0.4
sp|P46778|RL21_HUMAN	RPL21	3	3	0.81	1	3	0.4
sp|Q99832|TCPH_HUMAN	CCT7	0	0	0.81	0	1	0.4
sp|Q9BQ67|GRWD1_HUMAN	GRWD1	1	1	0.81	0	1	0.4
sp|Q9Y6D5|BIG2_HUMAN	ARFGEF2	0	0	0.81	0	1	0.4
TGGT1_261240-t26_1-p1;TGGT1_009010;TGGT1_218260-t26_1-p1;TGGT1_028980	histone H3	3	3	0.81	1	3	0.4
TGGT1_041860;TGGT1_305620-t26_1-p1	conserved hypothetical protein	1	1	0.81	0	1	0.4
sp|Q99878|H2A1J_HUMAN;sp|Q96KK5|H2A1H_HUMAN;sp|Q9BTM1|H2AJ_HUMAN;sp|Q16777|H2A2C_HUMAN;sp|Q93077|H2A1C_HUMAN;sp|Q7L7L0|H2A3_HUMAN;sp|Q6FI13|H2A2A_HUMAN;sp|P20671|H2A1D_HUMAN;sp|P0C0S8|H2A1_HUMAN;sp|P04908|H2A1B_HUMAN;tr|A0A0U1RRH7|A0A0U1RRH7_HUMAN;sp|Q96QV6|H2A1A_HUMAN;sp|P16104|H2AX_HUMAN;sp|Q8IUE6|H2A2B_HUMAN	HIST1H2AJ	4	4	0.81	0	1	0.4
sp|P23528|COF1_HUMAN	CFL1	2	2	0.81	0	1	0.4
sp|P39019|RS19_HUMAN	RPS19	3	3	0.81	2	5	0.4
sp|P42766|RL35_HUMAN	RPL35	3	3	0.81	2	5	0.4
sp|P46783|RS10_HUMAN;tr|A0A1W2PQS6|A0A1W2PQS6_HUMAN	RPS10	1	1	0.81	0	2	0.27
TGGT1_312090-t26_1-p1;TGGT1_088330	ribosomal protein RPL23	1	1	0.81	0	2	0.27
TGGT1_250810-t26_1-p1;TGGT1_102360	ribosomal protein RPL35	0	0	0.81	0	2	0.27
TGGT1_297760-t26_1-p1	hypothetical protein	3	3	0.81	1	6	0.23
sp|P63244|RACK1_HUMAN	RACK1	2	2	0.81	0	3	0.2
TGGT1_262670-t26_1-p1;TGGT1_007420	ribosomal protein RPL18A	2	2	0.81	0	5	0.13
sp|P62081|RS7_HUMAN	RPS7	34	35	0.79	9	9	0.8
sp|O94832|MYO1D_HUMAN	MYO1D	44	46	0.78	3	0	3.19
sp|P62269|RS18_HUMAN	RPS18	20	21	0.78	19	19	0.8
TGGT1_308090-t26_1-p1	rhoptry protein ROP5	70	74	0.77	76	36	1.66
TGGT1_252360-t26_1-p1;TGGT1_001270	rhoptry kinase family protein ROP24 (incomplete catalytic triad)	16	17	0.77	7	8	0.71
TGGT1_262050-t26_1-p1	rhoptry kinase family protein ROP39	14	15	0.76	14	4	2.39
TGGT1_213350-t26_1-p1;TGGT1_039300	ribosomal protein RPS15	14	15	0.76	8	14	0.48
sp|P25705|ATPA_HUMAN	ATP5F1A	11	12	0.75	8	4	1.44
sp|P17302|CXA1_HUMAN	GJA1	10	11	0.75	0	0	0.8
sp|P46782|RS5_HUMAN	RPS5	10	11	0.75	7	7	0.8
sp|P28289|TMOD1_HUMAN	TMOD1	9	10	0.74	0	0	0.8
sp|P62805|H4_HUMAN	HIST1H4A	9	10	0.74	5	7	0.6
sp|P06748|NPM_HUMAN	NPM1	9	10	0.74	0	1	0.4
sp|P98095|FBLN2_HUMAN	FBLN2	17	19	0.73	9	1	3.99
sp|P20908|CO5A1_HUMAN	COL5A1	8	9	0.73	0	0	0.8
sp|O94813|SLIT2_HUMAN	SLIT2	25	28	0.73	25	28	0.71
sp|O00571|DDX3X_HUMAN	DDX3X	16	18	0.73	6	7	0.7
sp|O43707|ACTN4_HUMAN	ACTN4	46	51	0.73	0	2	0.27
sp|P61247|RS3A_HUMAN	RPS3A	14	16	0.72	11	16	0.56
TGGT1_210690-t26_1-p1;TGGT1_124180	ribosomal protein RPS6	6	7	0.71	8	5	1.2
sp|O00159|MYO1C_HUMAN	MYO1C	46	53	0.71	14	9	1.2
sp|P09493|TPM1_HUMAN	TPM1	6	7	0.71	0	0	0.8
sp|P62736|ACTA_HUMAN;sp|P63267|ACTH_HUMAN	ACTA2	57	65	0.71	7	8	0.71
TGGT1_309590-t26_1-p1;TGGT1_085550	rhoptry protein ROP1	5	6	0.7	5	2	1.59
sp|P12956|XRCC6_HUMAN	XRCC6	17	20	0.7	0	0	0.8
TGGT1_247470-t26_1-p1;TGGT1_025440	putative nucleolar protein	5	6	0.7	0	0	0.8
TGGT1_072140;TGGT1_212290-t26_1-p1	40S ribosomal protein s19, putative	5	6	0.7	1	1	0.8
TGGT1_267400-t26_1-p1	ribosomal protein RPL32	5	6	0.7	3	5	0.53
TGGT1_239760-t26_1-p1;TGGT1_051070	ribosomal protein RPL22	5	6	0.7	5	8	0.53
sp|Q00610|CLH1_HUMAN	CLTC	29	35	0.68	4	0	3.99
sp|Q9Y2J2|E41L3_HUMAN	EPB41L3	4	5	0.68	8	1	3.59
TGGT1_078300;TGGT1_223920-t26_1-p1	conserved hypothetical protein	4	5	0.68	1	0	1.59
sp|O95816|BAG2_HUMAN	BAG2	4	5	0.68	1	1	0.8
sp|Q96PK6|RBM14_HUMAN	RBM14	4	5	0.68	3	3	0.8
sp|P08708|RS17_HUMAN;tr|H3BNC9|H3BNC9_HUMAN	RPS17	20	24	0.68	11	15	0.6
sp|P05141|ADT2_HUMAN	SLC25A5	4	5	0.68	2	3	0.6
TGGT1_229670-t26_1-p1;TGGT1_118100	ribosomal protein RPS23	4	5	0.68	5	8	0.53
TGGT1_207440-t26_1-p1;TGGT1_020420	ribosomal protein RPS4	4	5	0.68	6	10	0.51
TGGT1_311240-t26_1-p1;TGGT1_087560	putative DnaJ family chaperone	3	4	0.65	2	0	2.39
TGGT1_262960-t26_1-p1;TGGT1_007020	putative U1 snRNP-associated protein Usp106	3	4	0.65	2	1	1.2
sp|P08238|HS90B_HUMAN;TGGT1_288380-t26_1-p1;TGGT1_035020	HSP90AB1	3	4	0.65	0	0	0.8
sp|P31943|HNRH1_HUMAN;sp|P55795|HNRH2_HUMAN	HNRNPH1	3	4	0.65	1	1	0.8
TGGT1_261570-t26_1-p1;TGGT1_008660	ribosomal protein RPL7A	3	4	0.65	0	0	0.8
sp|Q9UNF1|MAGD2_HUMAN	MAGED2	3	4	0.65	2	2	0.8
sp|P62899|RL31_HUMAN	RPL31	3	4	0.65	3	4	0.64
sp|Q6ZMP0|THSD4_HUMAN	THSD4	3	4	0.65	7	9	0.64
sp|P46776|RL27A_HUMAN	RPL27A	3	4	0.65	3	6	0.46
sp|P35580|MYH10_HUMAN	MYH10	170	216	0.64	26	25	0.83
sp|P23396|RS3_HUMAN	RPS3	10	13	0.64	10	10	0.8
sp|O00541|PESC_HUMAN	PES1	6	8	0.63	4	3	1
sp|P07910|HNRPC_HUMAN;tr|A0A0G2JPF8|A0A0G2JPF8_HUMAN;tr|A0A0G2JNQ3|A0A0G2JNQ3_HUMAN;sp|P0DMR1|HNRC4_HUMAN;sp|O60812|HNRC1_HUMAN;sp|B7ZW38|HNRC3_HUMAN;sp|B2RXH8|HNRC2_HUMAN	HNRNPC	13	17	0.63	1	2	0.53
sp|P63010|AP2B1_HUMAN	AP2B1	15	20	0.62	1	0	1.59
sp|Q6WCQ1|MPRIP_HUMAN	MPRIP	15	20	0.62	0	0	0.8
TGGT1_207840-t26_1-p1;TGGT1_020820	ribosomal protein RPS17	24	32	0.62	27	33	0.66
TGGT1_277910-t26_1-p1	thrombospondin type 1 domain-containing protein	8	11	0.61	6	2	1.86
sp|P28288|ABCD3_HUMAN	ABCD3	2	3	0.61	1	0	1.59
sp|Q14498|RBM39_HUMAN	RBM39	2	3	0.61	2	1	1.2
TGGT1_055960;TGGT1_308920-t26_1-p1	U2 small nuclear ribonucleoprotein auxiliary factor U2AF, putative	8	11	0.61	2	1	1.2
TGGT1_312270-t26_1-p1;TGGT1_088530	rhoptry protein ROP13	8	11	0.61	2	1	1.2
sp|P17844|DDX5_HUMAN	DDX5	8	11	0.61	3	2	1.06
TGGT1_202200-t26_1-p1;TGGT1_018920	hypothetical protein	5	7	0.61	3	2	1.06
TGGT1_239100-t26_1-p1;TGGT1_051860	ribosomal protein RPS7	14	19	0.61	14	11	1
sp|P56537|IF6_HUMAN;tr|A0A0U1RQV5|A0A0U1RQV5_HUMAN	EIF6	2	3	0.61	0	0	0.8
sp|Q14103|HNRPD_HUMAN;sp|O14979|HNRDL_HUMAN	HNRNPD	2	3	0.61	0	0	0.8
sp|Q8WX93|PALLD_HUMAN	PALLD	2	3	0.61	0	0	0.8
sp|Q96IZ0|PAWR_HUMAN	PAWR	5	7	0.61	0	0	0.8
sp|Q9UKM9|RALY_HUMAN	RALY	2	3	0.61	0	0	0.8
TGGT1_254440-t26_1-p1;TGGT1_003900	ribosomal protein RPL12	2	3	0.61	0	0	0.8
TGGT1_205510-t26_1-p1;TGGT1_063390	putative nucleolar protein 5	2	3	0.61	0	0	0.8
TGGT1_226250-t26_1-p1;TGGT1_081400	DEAD (Asp-Glu-Ala-Asp) box polypeptide DDX3X	11	15	0.61	0	0	0.8
TGGT1_092030;TGGT1_314740-t26_1-p1	splicing factor 3B subunit, putative	2	3	0.61	0	0	0.8
TGGT1_230960-t26_1-p1;TGGT1_116860	putative splicing factor 3b, subunit 3	2	3	0.61	0	0	0.8
sp|O43175|SERA_HUMAN	PHGDH	2	3	0.61	2	2	0.8
TGGT1_289530-t26_1-p1;TGGT1_033700	ribosomal protein RPL19	2	3	0.61	2	2	0.8
sp|P48047|ATPO_HUMAN;tr|H7C0C1|H7C0C1_HUMAN	ATP5PO	2	3	0.61	0	1	0.4
TGGT1_267060-t26_1-p1;TGGT1_075870	ribosomal protein RPL14	2	3	0.61	0	2	0.27
sp|P01834|IGKC_HUMAN	IGKC	2	3	0.61	0	4	0.16
sp|P46940|IQGA1_HUMAN	IQGAP1	59	82	0.59	37	22	1.32
TGGT1_258580-t26_1-p1;TGGT1_011620	rhoptry protein ROP17	20	28	0.59	16	11	1.13
sp|Q12965|MYO1E_HUMAN	MYO1E	12	17	0.59	0	0	0.8
sp|P21333|FLNA_HUMAN	FLNA	29	41	0.58	7	1	3.19
sp|O43281|EFS_HUMAN	EFS	4	6	0.58	4	1	1.99
sp|P14618|KPYM_HUMAN	PKM	19	27	0.58	9	4	1.59
sp|Q2NL82|TSR1_HUMAN	TSR1	9	13	0.58	7	4	1.28
TGGT1_042710;TGGT1_411430-t26_1-p1	rhoptry antigen, putative	9	13	0.58	4	3	1
TGGT1_245680-t26_1-p1;TGGT1_027390	ribosomal protein RPL21	4	6	0.58	7	6	0.91
TGGT1_293630-t26_1-p1;TGGT1_074020	hypothetical protein	4	6	0.58	0	0	0.8
sp|P24821|TENA_HUMAN	TNC	6	9	0.57	7	5	1.06
sp|P53814|SMTN_HUMAN	SMTN	8	12	0.56	0	0	0.8
sp|Q69YQ0|CYTSA_HUMAN;tr|F8WAN1|F8WAN1_HUMAN	SPECC1L	12	18	0.56	0	0	0.8
TGGT1_269920-t26_1-p1;TGGT1_108460	phosphatidylserine decarboxylase	3	5	0.54	5	0	4.78
TGGT1_248700-t26_1-p1;TGGT1_023950	alveolin domain containing intermediate filament IMC12	3	5	0.54	2	0	2.39
sp|A6ND36|FA83G_HUMAN	FAM83G	1	2	0.54	1	0	1.59
sp|P38919|IF4A3_HUMAN	EIF4A3	1	2	0.54	1	0	1.59
TGGT1_017340;TGGT1_203490-t26_1-p1	GTP-binding protein-animal, putative	1	2	0.54	1	0	1.59
TGGT1_231630-t26_1-p1;TGGT1_116040	alveolin domain containing intermediate filament IMC4	1	2	0.54	1	0	1.59
TGGT1_120900;TGGT1_320490-t26_1-p1	outer membrane protein romA, putative	1	2	0.54	1	0	1.59
sp|O75094|SLIT3_HUMAN	SLIT3	15	23	0.54	17	11	1.2
sp|P47914|RL29_HUMAN	RPL29	1	2	0.54	2	1	1.2
sp|Q16555|DPYL2_HUMAN	DPYSL2	1	2	0.54	2	1	1.2
sp|P00750|TPA_HUMAN	PLAT	1	2	0.54	0	0	0.8
sp|P16989|YBOX3_HUMAN	YBX3	1	2	0.54	0	0	0.8
sp|Q96L34|MARK4_HUMAN;sp|P27448|MARK3_HUMAN;sp|Q7KZI7|MARK2_HUMAN;sp|Q9P0L2|MARK1_HUMAN	MARK4	1	2	0.54	0	0	0.8
sp|P36957|ODO2_HUMAN	DLST	1	2	0.54	0	0	0.8
sp|P40939|ECHA_HUMAN	HADHA	3	5	0.54	0	0	0.8
sp|P63208|SKP1_HUMAN	SKP1	1	2	0.54	0	0	0.8
sp|Q8IWU6|SULF1_HUMAN	SULF1	1	2	0.54	0	0	0.8
sp|Q92841|DDX17_HUMAN	DDX17	1	2	0.54	0	0	0.8
sp|Q96S97|MYADM_HUMAN	MYADM	1	2	0.54	0	0	0.8
sp|Q99729|ROAA_HUMAN	HNRNPAB	1	2	0.54	0	0	0.8
sp|Q9NR12|PDLI7_HUMAN	PDLIM7	1	2	0.54	0	0	0.8
sp|Q9NVP1|DDX18_HUMAN	DDX18	1	2	0.54	0	0	0.8
TGGT1_254880-t26_1-p1;TGGT1_004450	Alpha-galactosidase	1	2	0.54	0	0	0.8
TGGT1_291890-t26_1-p1;TGGT1_031650	microneme protein MIC1	9	14	0.54	1	1	0.8
TGGT1_221950-t26_1-p1;TGGT1_065780	putative splicesome-associated protein	1	2	0.54	0	0	0.8
TGGT1_086050;TGGT1_310010-t26_1-p1	sushi domain-containing protein / SCR repeat-containing protein, putative	1	2	0.54	0	0	0.8
TGGT1_248740-t26_1-p1;TGGT1_100270	hypothetical protein	1	2	0.54	0	0	0.8
sp|P18583|SON_HUMAN	SON	1	2	0.54	2	2	0.8
sp|P22090|RS4Y1_HUMAN	RPS4Y1	1	2	0.54	1	2	0.53
TGGT1_229250A-t26_1-p1;TGGT1_118500	ribosomal protein RPL28	1	2	0.54	1	2	0.53
sp|P83881|RL36A_HUMAN;tr|H7BZ11|H7BZ11_HUMAN	RPL36A	1	2	0.54	1	3	0.4
sp|Q8NHP8|PLBL2_HUMAN	PLBD2	1	2	0.54	0	1	0.4
TGGT1_266060-t26_1-p1;TGGT1_056700	ribosomal protein RPSA	1	2	0.54	0	1	0.4
TGGT1_226970-t26_1-p1;TGGT1_082450	ribosomal protein RPS11	3	5	0.54	4	9	0.4
sp|P43354|NR4A2_HUMAN	NR4A2	10	16	0.53	12	15	0.65
TGGT1_208030-t26_1-p1;TGGT1_021130	microneme protein MIC4	8	13	0.52	1	0	1.59
sp|Q92626|PXDN_HUMAN	PXDN	13	21	0.52	9	24	0.32
TGGT1_299050-t26_1-p1;TGGT1_006280	ribosomal protein RPL17	4	7	0.51	5	10	0.43
TGGT1_031600;TGGT1_291960-t26_1-p1	conserved hypothetical protein	7	12	0.5	3	4	0.64
sp|P52272|HNRPM_HUMAN	HNRNPM	2	4	0.49	2	0	2.39
sp|O95782|AP2A1_HUMAN	AP2A1	11	19	0.49	7	2	2.13
sp|Q9UG63|ABCF2_HUMAN	ABCF2	2	4	0.49	1	0	1.59
sp|Q8N474|SFRP1_HUMAN	SFRP1	2	4	0.49	0	1	0.4
TGGT1_242330-t26_1-p1;TGGT1_047500	ribosomal protein RPS5	3	6	0.46	5	4	0.96
sp|O94973|AP2A2_HUMAN	AP2A2	3	6	0.46	0	0	0.8
sp|P62280|RS11_HUMAN	RPS11	3	6	0.46	6	9	0.56
sp|Q9H4M9|EHD1_HUMAN	EHD1	4	8	0.45	2	1	1.2
sp|Q8N3E9|PLCD3_HUMAN	PLCD3	14	28	0.42	10	8	0.97
sp|O75165|DJC13_HUMAN	DNAJC13	0	1	0.41	5	0	4.78
sp|O60701|UGDH_HUMAN	UGDH	1	3	0.41	2	0	2.39
sp|Q96CW1|AP2M1_HUMAN	AP2M1	3	7	0.41	2	0	2.39
sp|Q06210|GFPT1_HUMAN	GFPT1	0	1	0.41	1	0	1.59
sp|Q08J23|NSUN2_HUMAN	NSUN2	3	7	0.41	1	0	1.59
sp|Q12923|PTN13_HUMAN	PTPN13	1	3	0.41	1	0	1.59
TGGT1_013620	NAC domain containing protein, putative	0	1	0.41	1	0	1.59
sp|P62826|RAN_HUMAN	RAN	1	3	0.41	2	1	1.2
TGGT1_275810-t26_1-p1;TGGT1_000530	ribosomal protein RPS10	1	3	0.41	2	1	1.2
sp|Q15582|BGH3_HUMAN	TGFBI	0	1	0.41	3	2	1.06
TGGT1_014610;TGGT1_220110-t26_1-p1	conserved hypothetical protein	1	3	0.41	6	5	0.93
sp|O76094|SRP72_HUMAN	SRP72	0	1	0.41	0	0	0.8
sp|P00352|AL1A1_HUMAN	ALDH1A1	1	3	0.41	0	0	0.8
sp|P05067|A4_HUMAN	APP	0	1	0.41	1	1	0.8
sp|P07093|GDN_HUMAN	SERPINE2	1	3	0.41	0	0	0.8
sp|P13010|XRCC5_HUMAN	XRCC5	1	3	0.41	0	0	0.8
sp|P27105|STOM_HUMAN	STOM	0	1	0.41	0	0	0.8
sp|P39059|COFA1_HUMAN	COL15A1	0	1	0.41	0	0	0.8
sp|P55072|TERA_HUMAN	VCP	0	1	0.41	0	0	0.8
sp|P55083|MFAP4_HUMAN	MFAP4	0	1	0.41	0	0	0.8
sp|P56182|RRP1_HUMAN	RRP1	0	1	0.41	0	0	0.8
sp|P58107|EPIPL_HUMAN	EPPK1	0	1	0.41	0	0	0.8
sp|Q09666|AHNK_HUMAN	AHNAK	0	1	0.41	0	0	0.8
sp|Q15459|SF3A1_HUMAN	SF3A1	1	3	0.41	0	0	0.8
sp|Q7L804|RFIP2_HUMAN;sp|Q6WKZ4|RFIP1_HUMAN	RAB11FIP2	0	1	0.41	0	0	0.8
sp|Q8NC56|LEMD2_HUMAN	LEMD2	0	1	0.41	0	0	0.8
sp|Q8WUX9|CHMP7_HUMAN	CHMP7	0	1	0.41	0	0	0.8
sp|Q8WWY3|PRP31_HUMAN	PRPF31	0	1	0.41	0	0	0.8
sp|Q92499|DDX1_HUMAN	DDX1	0	1	0.41	0	0	0.8
sp|Q92614|MY18A_HUMAN	MYO18A	0	1	0.41	0	0	0.8
sp|Q969G3|SMCE1_HUMAN	SMARCE1	0	1	0.41	0	0	0.8
sp|Q96RF0|SNX18_HUMAN	SNX18	0	1	0.41	0	0	0.8
sp|Q9NZN4|EHD2_HUMAN	EHD2	0	1	0.41	0	0	0.8
sp|Q9UHF7|TRPS1_HUMAN	TRPS1	0	1	0.41	0	0	0.8
sp|Q9UK23|NAGPA_HUMAN	NAGPA	0	1	0.41	0	0	0.8
sp|Q9Y4I1|MYO5A_HUMAN	MYO5A	0	1	0.41	0	0	0.8
TGGT1_260610-t26_1-p1;TGGT1_009570	methyltransferase	1	3	0.41	0	0	0.8
TGGT1_019160;TGGT1_202070-t26_1-p1	hypothetical protein	0	1	0.41	0	0	0.8
TGGT1_032760;TGGT1_290290-t26_1-p1	hypothetical protein	0	1	0.41	0	0	0.8
TGGT1_239330-t26_1-p1;TGGT1_051640	ribosomal protein RPL37	0	1	0.41	1	1	0.8
TGGT1_238040B-t26_1-p1;TGGT1_411630-t26_1-p1;TGGT1_238040A-t26_1-p1;TGGT1_052810	protein disulfide-isomerase domain-containing protein	1	3	0.41	0	0	0.8
TGGT1_236540-t26_1-p1;TGGT1_069300	RNA recognition motif-containing protein	0	1	0.41	0	0	0.8
TGGT1_230118-t26_1-p1	hypothetical protein	0	1	0.41	0	0	0.8
sp|Q59GN2|R39L5_HUMAN;sp|P62891|RL39_HUMAN	RPL39P5	0	1	0.41	2	2	0.8
sp|Q9NWU5|RM22_HUMAN	MRPL22	0	1	0.41	1	2	0.53
TGGT1_284560-t26_1-p1;TGGT1_036380	ribosomal protein RPL9	1	3	0.41	1	2	0.53
TGGT1_310490-t26_1-p1;TGGT1_086710	ribosomal protein RPL27A	3	7	0.41	4	8	0.44
sp|Q14956|GPNMB_HUMAN	GPNMB	1	3	0.41	1	3	0.4
sp|Q15393|SF3B3_HUMAN	SF3B3	0	1	0.41	0	1	0.4
sp|P61254|RL26_HUMAN;tr|J3QQQ9|J3QQQ9_HUMAN;sp|Q9UNX3|RL26L_HUMAN	RPL26	1	3	0.41	2	6	0.34
sp|P02545|LMNA_HUMAN	LMNA	5	12	0.38	2	1	1.2
sp|Q9Y4F1|FARP1_HUMAN	FARP1	7	16	0.38	0	0	0.8
sp|P07305|H10_HUMAN	H1F0	5	12	0.38	13	17	0.62
sp|Q13724|MOGS_HUMAN	MOGS	4	10	0.37	2	2	0.8
sp|Q9NR99|MXRA5_HUMAN	MXRA5	6	15	0.36	6	4	1.12
sp|P62241|RS8_HUMAN	RPS8	2	6	0.35	6	5	0.93
sp|O43390|HNRPR_HUMAN	HNRNPR	2	6	0.35	0	0	0.8
sp|Q9Y5X1|SNX9_HUMAN	SNX9	2	6	0.35	0	1	0.4
sp|P60842|IF4A1_HUMAN;sp|Q14240|IF4A2_HUMAN	EIF4A1	1	4	0.33	1	0	1.59
sp|P18206|VINC_HUMAN	VCL	1	4	0.33	0	0	0.8
sp|Q9H223|EHD4_HUMAN	EHD4	1	4	0.33	0	0	0.8
sp|O00339|MATN2_HUMAN	MATN2	2	7	0.3	4	2	1.33
sp|P35749|MYH11_HUMAN	MYH11	71	210	0.28	1	7	0.2
sp|P13489|RINI_HUMAN	RNH1	0	2	0.27	1	0	1.59
sp|P36542|ATPG_HUMAN	ATP5F1C	0	2	0.27	1	0	1.59
sp|Q15334|L2GL1_HUMAN	LLGL1	0	2	0.27	1	0	1.59
sp|Q9GZM7|TINAL_HUMAN	TINAGL1	0	2	0.27	1	0	1.59
sp|O43491|E41L2_HUMAN	EPB41L2	0	2	0.27	0	0	0.8
sp|O60506|HNRPQ_HUMAN	SYNCRIP	0	2	0.27	0	0	0.8
sp|O75533|SF3B1_HUMAN	SF3B1	0	2	0.27	0	0	0.8
sp|P60981|DEST_HUMAN	DSTN	0	2	0.27	0	0	0.8
sp|Q0ZGT2|NEXN_HUMAN	NEXN	0	2	0.27	0	0	0.8
sp|Q12888|TP53B_HUMAN	TP53BP1	0	2	0.27	0	0	0.8
sp|Q14847|LASP1_HUMAN	LASP1	0	2	0.27	0	0	0.8
sp|Q9UQR1|ZN148_HUMAN	ZNF148	0	2	0.27	0	0	0.8
sp|Q9Y490|TLN1_HUMAN	TLN1	0	2	0.27	0	0	0.8
sp|Q9Y608|LRRF2_HUMAN	LRRFIP2	1	5	0.27	0	0	0.8
TGGT1_245490-t26_1-p1;TGGT1_027570	microneme protein MIC8	0	2	0.27	0	0	0.8
TGGT1_286720-t26_1-p1;TGGT1_038120	heat shock protein HSP28	0	2	0.27	0	0	0.8
TGGT1_242680-t26_1-p1;TGGT1_047240	ribosomal protein RPL24e	0	2	0.27	0	0	0.8
TGGT1_321500-t26_1-p1;TGGT1_064550	RNA recognition motif-containing protein	1	5	0.27	0	0	0.8
TGGT1_045620	hypothetical protein	0	2	0.27	2	2	0.8
sp|Q9NUL7|DDX28_HUMAN	DDX28	0	2	0.27	2	3	0.6
TGGT1_315610-t26_1-p1;TGGT1_093190	hypothetical protein	0	2	0.27	2	4	0.48
sp|P48307|TFPI2_HUMAN	TFPI2	0	2	0.27	0	1	0.4
sp|Q9NXG0|CNTLN_HUMAN	CNTLN	0	2	0.27	0	1	0.4
sp|Q92845|KIFA3_HUMAN	KIFAP3	1	6	0.23	0	0	0.8
sp|Q9BVP2|GNL3_HUMAN	GNL3	1	7	0.2	3	1	1.59
sp|Q8N884|CGAS_HUMAN	CGAS	0	3	0.2	0	0	0.8
sp|Q9UBS4|DJB11_HUMAN;tr|H7C2Y5|H7C2Y5_HUMAN	DNAJB11	0	3	0.2	0	0	0.8
sp|Q76M96|CCD80_HUMAN	CCDC80	0	4	0.16	0	0	0.8
sp|Q9UMS6|SYNP2_HUMAN	SYNPO2	0	5	0.14	0	0	0.8
TGGT1_054890;TGGT1_307590-t26_1-p1	conserved hypothetical protein	0	5	0.14	2	5	0.4
sp|P11171|41_HUMAN	EPB41	0	6	0.12	0	0	0.8
sp|P41221|WNT5A_HUMAN	WNT5A	0	6	0.12	2	2	0.8
sp|P01857|IGHG1_HUMAN	IGHG1	0	6	0.12	0	1	0.4
TGGT1_023030;TGGT1_209985-t26_1-p1	protein kinase domain-containing protein, putative	0	6	0.12	0	1	0.4
sp|Q15746|MYLK_HUMAN	MYLK	0	7	0.1	0	0	0.8
sp|Q5SSJ5|HP1B3_HUMAN	HP1BP3	0	9	0.08	1	0	1.59

## Sheet: Human_proteins
Majority protein IDs	Description	MS/MS count HCE1 (IP #1)	MS/MS count RH (IP #1)	HCE1/RH (IP #1)	MS/MS count HCE1 (IP #2)	MS/MS count RH (IP #2)	HCE1/RH (IP #2)
sp|Q14186|TFDP1_HUMAN	TFDP1	23	0	19.52	13	0	11.16
sp|O00716|E2F3_HUMAN	E2F3	12	0	10.57	8	0	7.18
sp|Q16254|E2F4_HUMAN	E2F4	8	0	7.32	7	0	6.38
sp|P12111|CO6A3_HUMAN	COL6A3	25	2	7.05	46	49	0.75
sp|P45880|VDAC2_HUMAN	VDAC2	5	0	4.88	2	0	2.39
sp|Q9Y265|RUVB1_HUMAN	RUVBL1	5	0	4.88	2	0	2.39
sp|Q9Y230|RUVB2_HUMAN	RUVBL2	4	0	4.07	4	0	3.99
sp|Q99816|TS101_HUMAN	TSG101	4	0	4.07	1	0	1.59
sp|O15260|SURF4_HUMAN	SURF4	4	0	4.07	1	1	0.8
sp|O43293|DAPK3_HUMAN	DAPK3	4	0	4.07	0	0	0.8
sp|P05386|RLA1_HUMAN	RPLP1	4	0	4.07	0	0	0.8
sp|Q15629|TRAM1_HUMAN	TRAM1	4	0	4.07	0	0	0.8
sp|Q6YHK3|CD109_HUMAN	CD109	4	0	4.07	0	0	0.8
sp|Q86UE4|LYRIC_HUMAN	MTDH	4	0	4.07	0	0	0.8
sp|Q9BUJ2|HNRL1_HUMAN	HNRNPUL1	4	0	4.07	0	0	0.8
sp|O75340|PDCD6_HUMAN	PDCD6	8	1	3.66	2	0	2.39
sp|Q9P2E9|RRBP1_HUMAN	RRBP1	16	3	3.46	1	0	1.59
sp|Q13813|SPTN1_HUMAN	SPTAN1	54	12	3.44	0	0	0.8
sp|Q8WUM4|PDC6I_HUMAN	PDCD6IP	3	0	3.25	3	0	3.19
sp|P05387|RLA2_HUMAN	RPLP2	3	0	3.25	1	0	1.59
sp|P21796|VDAC1_HUMAN	VDAC1	3	0	3.25	1	0	1.59
sp|P62266|RS23_HUMAN	RPS23	11	2	3.25	5	5	0.8
sp|P22087|FBRL_HUMAN	FBL	7	1	3.25	0	0	0.8
sp|O43166|SI1L1_HUMAN	SIPA1L1	3	0	3.25	0	0	0.8
sp|O75525|KHDR3_HUMAN	KHDRBS3	3	0	3.25	0	0	0.8
sp|P42685|FRK_HUMAN;sp|Q9H3Y6|SRMS_HUMAN;sp|P12931|SRC_HUMAN;TGGT1_114510;TGGT1_233010-t26_1-p1;sp|P08581|MET_HUMAN;sp|Q04912|RON_HUMAN	FRK	3	0	3.25	0	0	0.8
sp|P50990|TCPQ_HUMAN	CCT8	3	0	3.25	0	0	0.8
sp|Q13561|DCTN2_HUMAN	DCTN2	3	0	3.25	0	0	0.8
sp|P84098|RL19_HUMAN	RPL19	3	0	3.25	3	5	0.53
sp|Q9BTV4|TMM43_HUMAN	TMEM43	13	3	2.85	8	1	3.59
sp|P62753|RS6_HUMAN	RPS6	6	1	2.85	4	4	0.8
sp|P61513|RL37A_HUMAN	RPL37A	6	1	2.85	3	5	0.53
sp|P16615|AT2A2_HUMAN;sp|O14983|AT2A1_HUMAN	ATP2A2	5	1	2.44	5	0	4.78
sp|Q12797|ASPH_HUMAN	ASPH	2	0	2.44	3	0	3.19
sp|Q9UH99|SUN2_HUMAN	SUN2	2	0	2.44	3	0	3.19
sp|Q9Y4A5|TRRAP_HUMAN	TRRAP	2	0	2.44	3	0	3.19
sp|P04844|RPN2_HUMAN	RPN2	5	1	2.44	2	0	2.39
sp|Q14257|RCN2_HUMAN	RCN2	5	1	2.44	2	0	2.39
sp|O75461|E2F6_HUMAN	E2F6	2	0	2.44	2	0	2.39
sp|O60884|DNJA2_HUMAN	DNAJA2	2	0	2.44	1	0	1.59
sp|O96019|ACL6A_HUMAN	ACTL6A	2	0	2.44	1	0	1.59
sp|P25398|RS12_HUMAN	RPS12	2	0	2.44	1	0	1.59
sp|Q6UN15|FIP1_HUMAN;tr|A0A0B4J203|A0A0B4J203_HUMAN	FIP1L1	2	0	2.44	3	2	1.06
sp|P12110|CO6A2_HUMAN	COL6A2	2	0	2.44	6	5	0.93
sp|Q9BXF6|RFIP5_HUMAN	RAB11FIP5	11	3	2.44	0	0	0.8
sp|P05120|PAI2_HUMAN	SERPINB2	5	1	2.44	0	0	0.8
sp|P20042|IF2B_HUMAN	EIF2S2	5	1	2.44	0	0	0.8
sp|P26368|U2AF2_HUMAN	U2AF2	5	1	2.44	0	0	0.8
sp|P27694|RFA1_HUMAN	RPA1	5	1	2.44	0	0	0.8
sp|P67809|YBOX1_HUMAN;sp|Q9Y2T7|YBOX2_HUMAN	YBX1	5	1	2.44	0	0	0.8
sp|Q9BPX5|ARP5L_HUMAN	ARPC5L	5	1	2.44	0	0	0.8
sp|Q9NZR1|TMOD2_HUMAN	TMOD2	5	1	2.44	0	0	0.8
sp|A6NI56|CC154_HUMAN	CCDC154	2	0	2.44	0	0	0.8
sp|O00422|SAP18_HUMAN	SAP18	2	0	2.44	0	0	0.8
sp|O43290|SNUT1_HUMAN	SART1	2	0	2.44	0	0	0.8
sp|P30926|ACHB4_HUMAN	CHRNB4	2	0	2.44	0	0	0.8
sp|P33176|KINH_HUMAN	KIF5B	2	0	2.44	0	0	0.8
sp|P35609|ACTN2_HUMAN	ACTN2	2	0	2.44	0	0	0.8
sp|Q15113|PCOC1_HUMAN	PCOLCE	2	0	2.44	0	0	0.8
sp|Q6P5R6|RL22L_HUMAN	RPL22L1	2	0	2.44	0	0	0.8
sp|Q9H307|PININ_HUMAN	PNN	2	0	2.44	0	0	0.8
sp|P84243|H33_HUMAN	H3F3A	2	0	2.44	0	1	0.4
sp|P68431|H31_HUMAN;sp|Q16695|H31T_HUMAN	HIST1H3A	5	1	2.44	0	2	0.27
sp|Q71DI3|H32_HUMAN	HIST2H3A	2	0	2.44	0	2	0.27
sp|Q01082|SPTB2_HUMAN	SPTBN1	34	11	2.37	0	0	0.8
sp|Q02878|RL6_HUMAN	RPL6	10	3	2.24	0	0	0.8
sp|P36578|RL4_HUMAN	RPL4	7	2	2.17	1	0	1.59
sp|Q9BUF5|TBB6_HUMAN	TUBB6	7	2	2.17	1	0	1.59
sp|P47755|CAZA2_HUMAN	CAPZA2	7	2	2.17	2	1	1.2
sp|P05783|K1C18_HUMAN	KRT18	7	2	2.17	0	0	0.8
sp|P06576|ATPB_HUMAN	ATP5F1B	12	4	2.11	3	0	3.19
sp|O00139|KIF2A_HUMAN	KIF2A	17	6	2.09	0	0	0.8
sp|Q9Y4K0|LOXL2_HUMAN	LOXL2	4	1	2.03	1	0	1.59
sp|P01891|1A68_HUMAN	HLA-A	4	1	2.03	0	0	0.8
sp|P39656|OST48_HUMAN	DDOST	4	1	2.03	0	0	0.8
sp|Q02543|RL18A_HUMAN	RPL18A	4	1	2.03	0	0	0.8
sp|P62888|RL30_HUMAN	RPL30	4	1	2.03	1	2	0.53
sp|P09651|ROA1_HUMAN;tr|A0A2R8Y4L2|A0A2R8Y4L2_HUMAN	HNRNPA1	6	2	1.9	0	0	0.8
sp|P62913|RL11_HUMAN	RPL11	6	2	1.9	4	6	0.57
sp|P02452|CO1A1_HUMAN	COL1A1	93	40	1.86	13	15	0.7
sp|P59998|ARPC4_HUMAN;tr|A0A0A6YYG9|A0A0A6YYG9_HUMAN	ARPC4	8	3	1.83	1	1	0.8
sp|P62424|RL7A_HUMAN	RPL7A	10	4	1.79	2	3	0.6
sp|P08123|CO1A2_HUMAN	COL1A2	61	28	1.74	7	7	0.8
sp|P48681|NEST_HUMAN	NES	18	8	1.72	0	0	0.8
sp|Q07065|CKAP4_HUMAN	CKAP4	45	21	1.7	4	3	1
sp|P02751|FINC_HUMAN	FN1	126	60	1.69	39	19	1.59
sp|P38646|GRP75_HUMAN	HSPA9	7	3	1.63	3	0	3.19
sp|P61163|ACTZ_HUMAN	ACTR1A	3	1	1.63	2	0	2.39
sp|P04792|HSPB1_HUMAN	HSPB1	3	1	1.63	1	0	1.59
sp|P09382|LEG1_HUMAN	LGALS1	1	0	1.63	3	1	1.59
sp|P24390|ERD21_HUMAN	KDELR1	1	0	1.63	1	0	1.59
sp|Q16630|CPSF6_HUMAN	CPSF6	1	0	1.63	1	0	1.59
sp|Q9H0A0|NAT10_HUMAN	NAT10	1	0	1.63	1	0	1.59
sp|Q02539|H11_HUMAN	HIST1H1A	1	0	1.63	5	2	1.59
sp|O00622|CYR61_HUMAN	CYR61	5	2	1.63	5	3	1.2
sp|Q9UBV8|PEF1_HUMAN	PEF1	1	0	1.63	2	1	1.2
sp|P19338|NUCL_HUMAN	NCL	9	4	1.63	0	0	0.8
sp|P13639|EF2_HUMAN	EEF2	5	2	1.63	0	0	0.8
sp|Q9UJV9|DDX41_HUMAN	DDX41	5	2	1.63	0	0	0.8
sp|O75381|PEX14_HUMAN	PEX14	3	1	1.63	0	0	0.8
sp|P27635|RL10_HUMAN;sp|Q96L21|RL10L_HUMAN	RPL10	3	1	1.63	1	1	0.8
sp|P55084|ECHB_HUMAN	HADHB	3	1	1.63	0	0	0.8
sp|Q9Y6A4|CFA20_HUMAN	CFAP20	3	1	1.63	0	0	0.8
sp|Q9BY77|PDIP3_HUMAN	POLDIP3	3	1	1.63	2	2	0.8
tr|E9PLD3|E9PLD3_HUMAN;sp|E9PRG8|CK098_HUMAN	**NO GENE DESCRIPTION AVAILABLE**	1	0	1.63	1	1	0.8
sp|O14950|ML12B_HUMAN	MYL12B	1	0	1.63	0	0	0.8
sp|O75475|PSIP1_HUMAN	PSIP1	1	0	1.63	0	0	0.8
sp|O95373|IPO7_HUMAN	IPO7	1	0	1.63	0	0	0.8
sp|P05455|LA_HUMAN	SSB	1	0	1.63	0	0	0.8
sp|P10412|H14_HUMAN	HIST1H1E	1	0	1.63	0	0	0.8
sp|P11047|LAMC1_HUMAN	LAMC1	1	0	1.63	0	0	0.8
sp|P11277|SPTB1_HUMAN	SPTB	1	0	1.63	0	0	0.8
sp|P60891|PRPS1_HUMAN;sp|P21108|PRPS3_HUMAN;sp|P11908|PRPS2_HUMAN	PRPS1	1	0	1.63	0	0	0.8
sp|P15927|RFA2_HUMAN	RPA2	1	0	1.63	0	0	0.8
sp|P18077|RL35A_HUMAN	RPL35A	1	0	1.63	0	0	0.8
sp|P25940|CO5A3_HUMAN	COL5A3	1	0	1.63	0	0	0.8
sp|P27658|CO8A1_HUMAN	COL8A1	1	0	1.63	0	0	0.8
sp|P27816|MAP4_HUMAN	MAP4	1	0	1.63	0	0	0.8
sp|P40763|STAT3_HUMAN	STAT3	1	0	1.63	0	0	0.8
sp|P46977|STT3A_HUMAN	STT3A	1	0	1.63	0	0	0.8
sp|P58215|LOXL3_HUMAN	LOXL3	1	0	1.63	0	0	0.8
sp|P61981|1433G_HUMAN;sp|P31946|1433B_HUMAN	YWHAG	1	0	1.63	0	0	0.8
sp|Q05655|KPCD_HUMAN	PRKCD	1	0	1.63	0	0	0.8
sp|Q13310|PABP4_HUMAN	PABPC4	1	0	1.63	0	0	0.8
sp|Q5H9I0|TFDP3_HUMAN	TFDP3	1	0	1.63	0	0	0.8
sp|Q86T23|CROL1_HUMAN;sp|Q5TZA2|CROCC_HUMAN	CROCCP2	1	0	1.63	0	0	0.8
sp|Q6ZRK6|CCD73_HUMAN	CCDC73	1	0	1.63	0	0	0.8
sp|Q70UQ0|IKIP_HUMAN	IKBIP	1	0	1.63	0	0	0.8
sp|Q86UP2|KTN1_HUMAN	KTN1	1	0	1.63	0	0	0.8
sp|Q8IWJ2|GCC2_HUMAN	GCC2	1	0	1.63	0	0	0.8
sp|Q8IZL2|MAML2_HUMAN	MAML2	1	0	1.63	0	0	0.8
sp|Q8NC51|PAIRB_HUMAN	SERBP1	1	0	1.63	0	0	0.8
sp|Q95604|1C17_HUMAN;sp|Q31612|1B73_HUMAN	HLA-C	1	0	1.63	0	0	0.8
sp|Q96D03|DDT4L_HUMAN	DDIT4L	1	0	1.63	0	0	0.8
sp|Q96GR2|ACBG1_HUMAN	ACSBG1	1	0	1.63	0	0	0.8
sp|Q9BYX2|TBD2A_HUMAN	TBC1D2	1	0	1.63	0	0	0.8
sp|Q9UNL2|SSRG_HUMAN	SSR3	1	0	1.63	0	0	0.8
sp|Q9Y4B5|MTCL1_HUMAN	MTCL1	1	0	1.63	0	0	0.8
sp|Q9Y4P3|TBL2_HUMAN	TBL2	1	0	1.63	0	0	0.8
sp|P49207|RL34_HUMAN	RPL34	1	0	1.63	2	3	0.6
sp|P63173|RL38_HUMAN	RPL38	1	0	1.63	1	2	0.53
sp|P10809|CH60_HUMAN	HSPD1	7	3	1.63	0	1	0.4
sp|O75531|BAF_HUMAN	BANF1	1	0	1.63	0	1	0.4
sp|Q9Y6D9|MD1L1_HUMAN	MAD1L1	1	0	1.63	0	1	0.4
sp|Q8TD47|RS4Y2_HUMAN	RPS4Y2	1	0	1.63	0	2	0.27
sp|P37108|SRP14_HUMAN	SRP14	1	0	1.63	0	3	0.2
sp|O15144|ARPC2_HUMAN	ARPC2	14	7	1.52	0	0	0.8
sp|P61158|ARP3_HUMAN	ACTR3	27	14	1.52	1	2	0.53
sp|P0DMV9|HS71B_HUMAN;sp|P0DMV8|HS71A_HUMAN	HSPA1B	10	5	1.49	3	1	1.59
sp|P21589|5NTD_HUMAN	NT5E	8	4	1.46	1	0	1.59
sp|P62979|RS27A_HUMAN;sp|P62987|RL40_HUMAN;tr|A0A2R8Y422|A0A2R8Y422_HUMAN;sp|P0CG47|UBB_HUMAN;sp|P0CG48|UBC_HUMAN	RPS27A	8	4	1.46	1	2	0.53
sp|Q16778|H2B2E_HUMAN;sp|P33778|H2B1B_HUMAN;sp|P23527|H2B1O_HUMAN;sp|P06899|H2B1J_HUMAN;sp|Q8N257|H2B3B_HUMAN	HIST2H2BE	22	12	1.44	5	8	0.53
sp|P08670|VIME_HUMAN	VIM	263	149	1.43	38	64	0.48
sp|O15511|ARPC5_HUMAN	ARPC5	6	3	1.42	0	0	0.8
sp|Q2VIR3|IF2GL_HUMAN;sp|P41091|IF2G_HUMAN	EIF2S3B	4	2	1.36	1	0	1.59
sp|Q8TB52|FBX30_HUMAN	FBXO30	4	2	1.36	1	0	1.59
sp|P05388|RLA0_HUMAN;sp|Q8NHW5|RLA0L_HUMAN	RPLP0	9	5	1.36	0	0	0.8
sp|P06753|TPM3_HUMAN	TPM3	4	2	1.36	0	0	0.8
sp|P62906|RL10A_HUMAN	RPL10A	4	2	1.36	0	0	0.8
sp|P62841|RS15_HUMAN	RPS15	24	14	1.36	15	19	0.64
sp|P83731|RL24_HUMAN	RPL24	4	2	1.36	5	12	0.37
sp|Q9NYL9|TMOD3_HUMAN	TMOD3	40	24	1.33	0	0	0.8
sp|P52907|CAZA1_HUMAN	CAPZA1	7	4	1.3	4	2	1.33
sp|O15145|ARPC3_HUMAN	ARPC3	7	4	1.3	0	0	0.8
sp|P05997|CO5A2_HUMAN	COL5A2	7	4	1.3	0	0	0.8
sp|P12814|ACTN1_HUMAN	ACTN1	41	26	1.26	2	2	0.8
sp|Q9P0K7|RAI14_HUMAN	RAI14	33	21	1.26	0	0	0.8
sp|P50914|RL14_HUMAN	RPL14	5	3	1.22	2	0	2.39
sp|P28300|LYOX_HUMAN	LOX	2	1	1.22	2	0	2.39
sp|P05198|IF2A_HUMAN	EIF2S1	5	3	1.22	1	0	1.59
sp|Q14974|IMB1_HUMAN	KPNB1	5	3	1.22	1	0	1.59
sp|Q01813|PFKAP_HUMAN	PFKP	2	1	1.22	1	0	1.59
sp|Q5T2N8|ATD3C_HUMAN;sp|Q9NVI7|ATD3A_HUMAN	ATAD3C	2	1	1.22	1	0	1.59
sp|Q6NZI2|CAVN1_HUMAN	CAVIN1	8	5	1.22	4	2	1.33
sp|P60709|ACTB_HUMAN	ACTB	26	17	1.22	5	4	0.96
sp|P67936|TPM4_HUMAN	TPM4	11	7	1.22	0	0	0.8
sp|Q53EL6|PDCD4_HUMAN	PDCD4	5	3	1.22	2	2	0.8
sp|P04216|THY1_HUMAN	THY1	2	1	1.22	0	0	0.8
sp|P15880|RS2_HUMAN	RPS2	2	1	1.22	0	0	0.8
sp|P36873|PP1G_HUMAN	PPP1CC	2	1	1.22	0	0	0.8
sp|P54652|HSP72_HUMAN	HSPA2	2	1	1.22	0	0	0.8
sp|P62318|SMD3_HUMAN	SNRPD3	2	1	1.22	0	0	0.8
sp|P62873|GBB1_HUMAN;sp|Q9HAV0|GBB4_HUMAN;sp|P62879|GBB2_HUMAN	GNB1	2	1	1.22	0	0	0.8
sp|P63104|1433Z_HUMAN	YWHAZ	2	1	1.22	0	0	0.8
sp|Q00325|MPCP_HUMAN	SLC25A3	2	1	1.22	0	0	0.8
sp|Q06830|PRDX1_HUMAN	PRDX1	2	1	1.22	1	1	0.8
sp|Q13151|ROA0_HUMAN	HNRNPA0	2	1	1.22	0	0	0.8
sp|Q14254|FLOT2_HUMAN	FLOT2	2	1	1.22	0	0	0.8
sp|Q6ZWK6|TM11F_HUMAN	TMPRSS11F	2	1	1.22	0	0	0.8
sp|Q9UJZ1|STML2_HUMAN	STOML2	2	1	1.22	0	0	0.8
sp|P62851|RS25_HUMAN	RPS25	2	1	1.22	2	3	0.6
sp|Q49A26|GLYR1_HUMAN	GLYR1	2	1	1.22	0	1	0.4
sp|Q9BRT6|LLPH_HUMAN	LLPH	2	1	1.22	1	3	0.4
sp|P60660|MYL6_HUMAN	MYL6	53	36	1.19	16	9	1.36
sp|P26599|PTBP1_HUMAN	PTBP1	9	6	1.16	1	2	0.53
sp|P15144|AMPN_HUMAN	ANPEP	23	16	1.15	0	0	0.8
sp|P18124|RL7_HUMAN	RPL7	6	4	1.14	2	1	1.2
sp|P50454|SERPH_HUMAN	SERPINH1	6	4	1.14	0	0	0.8
sp|P62277|RS13_HUMAN	RPS13	6	4	1.14	3	5	0.53
sp|Q9UPQ0|LIMC1_HUMAN	LIMCH1	10	7	1.12	0	0	0.8
sp|P62829|RL23_HUMAN	RPL23	10	7	1.12	10	15	0.55
sp|P39023|RL3_HUMAN	RPL3	11	8	1.08	3	0	3.19
sp|Q13509|TBB3_HUMAN;tr|A0A0B4J269|A0A0B4J269_HUMAN	TUBB3	3	2	1.08	3	0	3.19
sp|Q9Y3I0|RTCB_HUMAN	RTCB	7	5	1.08	1	0	1.59
sp|O75477|ERLN1_HUMAN	ERLIN1	3	2	1.08	1	0	1.59
sp|Q5VTE0|EF1A3_HUMAN;sp|P68104|EF1A1_HUMAN;sp|Q05639|EF1A2_HUMAN	EEF1A1P5	7	5	1.08	5	4	0.96
sp|Q8WWI1|LMO7_HUMAN	LMO7	55	41	1.08	0	0	0.8
sp|P62140|PP1B_HUMAN;TGGT1_310700-t26_1-p1;TGGT1_086920	PPP1CB	11	8	1.08	0	0	0.8
sp|O95425|SVIL_HUMAN	SVIL	7	5	1.08	0	0	0.8
sp|P62249|RS16_HUMAN	RPS16	7	5	1.08	5	5	0.8
sp|A1A4S6|RHG10_HUMAN	ARHGAP10	3	2	1.08	0	0	0.8
sp|O15143|ARC1B_HUMAN	ARPC1B	3	2	1.08	0	0	0.8
sp|O75955|FLOT1_HUMAN	FLOT1	3	2	1.08	0	0	0.8
sp|P40429|RL13A_HUMAN;sp|Q6NVV1|R13P3_HUMAN	RPL13A	3	2	1.08	1	1	0.8
sp|P62917|RL8_HUMAN	RPL8	3	2	1.08	1	1	0.8
sp|Q92804|RBP56_HUMAN	TAF15	3	2	1.08	0	0	0.8
sp|P26373|RL13_HUMAN	RPL13	7	5	1.08	2	3	0.6
sp|P60866|RS20_HUMAN	RPS20	3	2	1.08	1	2	0.53
sp|P62910|RL32_HUMAN	RPL32	3	2	1.08	1	2	0.53
sp|O43809|CPSF5_HUMAN	NUDT21	3	2	1.08	0	2	0.27
sp|P56945|BCAR1_HUMAN	BCAR1	41	31	1.07	11	10	0.87
sp|P24844|MYL9_HUMAN	MYL9	28	21	1.07	2	6	0.34
sp|O43795|MYO1B_HUMAN	MYO1B	25	19	1.06	1	0	1.59
sp|Q14764|MVP_HUMAN	MVP	16	12	1.06	0	0	0.8
sp|P21980|TGM2_HUMAN	TGM2	34	26	1.05	9	3	1.99
sp|P11940|PABP1_HUMAN	PABPC1	8	6	1.05	3	1	1.59
sp|P19474|RO52_HUMAN	TRIM21	17	13	1.05	14	9	1.2
sp|Q05682|CALD1_HUMAN	CALD1	17	13	1.05	0	2	0.27
sp|P55209|NP1L1_HUMAN	NAP1L1	13	10	1.03	0	0	0.8
sp|Q14112|NID2_HUMAN	NID2	13	10	1.03	4	4	0.8
sp|Q9Y383|LC7L2_HUMAN	LUC7L2	4	3	1.02	5	1	2.39
sp|P62263|RS14_HUMAN	RPS14	4	3	1.02	6	4	1.12
sp|O15066|KIF3B_HUMAN;sp|O14782|KIF3C_HUMAN	KIF3B	4	3	1.02	0	0	0.8
sp|P30050|RL12_HUMAN	RPL12	4	3	1.02	0	0	0.8
sp|Q07020|RL18_HUMAN	RPL18	4	3	1.02	1	1	0.8
sp|Q07157|ZO1_HUMAN	TJP1	4	3	1.02	0	0	0.8
sp|P11142|HSP7C_HUMAN	HSPA8	42	34	1	21	6	2.51
sp|Q9HCM4|E41L5_HUMAN	EPB41L5	15	12	1	6	2	1.86
sp|P63261|ACTG_HUMAN	ACTG1	310	252	1	106	86	0.98
sp|Q12906|ILF3_HUMAN	ILF3	10	8	0.99	1	0	1.59
sp|P18621|RL17_HUMAN;tr|A0A0A6YYL6|A0A0A6YYL6_HUMAN	RPL17	10	8	0.99	7	7	0.8
sp|P62244|RS15A_HUMAN;tr|H3BN98|H3BN98_HUMAN	RPS15A	5	4	0.98	3	2	1.06
sp|P38159|RBMX_HUMAN;sp|Q96E39|RMXL1_HUMAN	RBMX	5	4	0.98	0	0	0.8
sp|Q00839|HNRPU_HUMAN	HNRNPU	5	4	0.98	0	0	0.8
sp|Q71UI9|H2AV_HUMAN;sp|P0C0S5|H2AZ_HUMAN	H2AFV	5	4	0.98	2	4	0.48
sp|P43235|CATK_HUMAN	CTSK	24	20	0.97	15	18	0.67
sp|P19105|ML12A_HUMAN	MYL12A	92	77	0.97	11	24	0.38
sp|P16401|H15_HUMAN	HIST1H1B	12	10	0.96	15	12	0.98
sp|P04843|RPN1_HUMAN	RPN1	6	5	0.95	2	0	2.39
sp|P05121|PAI1_HUMAN	SERPINE1	6	5	0.95	1	0	1.59
sp|P35268|RL22_HUMAN;tr|K7EKS7|K7EKS7_HUMAN	RPL22	6	5	0.95	2	3	0.6
sp|P48729|KC1A_HUMAN	CSNK1A1	6	5	0.95	5	8	0.53
sp|P0DP25|CALM3_HUMAN;sp|P0DP24|CALM2_HUMAN;sp|P0DP23|CALM1_HUMAN	CALM3	7	6	0.93	1	1	0.8
sp|P11021|BIP_HUMAN	HSPA5	34	30	0.92	18	8	1.68
sp|P61160|ARP2_HUMAN	ACTR2	17	15	0.91	2	0	2.39
sp|Q12905|ILF2_HUMAN	ILF2	9	8	0.9	0	0	0.8
sp|Q9ULV4|COR1C_HUMAN	CORO1C	9	8	0.9	0	0	0.8
sp|Q7Z406|MYH14_HUMAN	MYH14	21	19	0.89	4	2	1.33
sp|Q71U36|TBA1A_HUMAN	TUBA1A	11	10	0.89	11	8	1.06
sp|O14974|MYPT1_HUMAN	PPP1R12A	23	21	0.89	0	0	0.8
tr|A0A1W2PNV4|A0A1W2PNV4_HUMAN	**NO GENE DESCRIPTION AVAILABLE**	10	9	0.89	0	0	0.8
sp|O75815|BCAR3_HUMAN	BCAR3	13	12	0.88	0	0	0.8
sp|P35579|MYH9_HUMAN	MYH9	849	793	0.87	180	140	1.02
sp|Q15149|PLEC_HUMAN	PLEC	119	113	0.86	6	4	1.12
sp|P07355|ANXA2_HUMAN;sp|A6NMY6|AXA2L_HUMAN	ANXA2	23	22	0.85	12	9	1.04
sp|P68371|TBB4B_HUMAN	TUBB4B	26	25	0.84	20	7	2.09
sp|P05023|AT1A1_HUMAN;tr|A0A2R8YEY8|A0A2R8YEY8_HUMAN;sp|P13637|AT1A3_HUMAN;sp|P50993|AT1A2_HUMAN	ATP1A1	0	0	0.81	4	0	3.99
sp|Q8NFW8|NEUA_HUMAN	CMAS	1	1	0.81	2	0	2.39
sp|Q9H6W3|RIOX1_HUMAN	RIOX1	1	1	0.81	2	0	2.39
sp|P07437|TBB5_HUMAN	TUBB	7	7	0.81	4	1	1.99
sp|Q16891|MIC60_HUMAN	IMMT	8	8	0.81	1	0	1.59
sp|Q14315|FLNC_HUMAN	FLNC	7	7	0.81	1	0	1.59
sp|P61978|HNRPK_HUMAN	HNRNPK	6	6	0.81	1	0	1.59
sp|O75367|H2AY_HUMAN	H2AFY	3	3	0.81	1	0	1.59
sp|P05976|MYL1_HUMAN;sp|P08590|MYL3_HUMAN	MYL1	3	3	0.81	1	0	1.59
sp|P61313|RL15_HUMAN	RPL15	2	2	0.81	1	0	1.59
sp|Q14232|EI2BA_HUMAN	EIF2B1	2	2	0.81	1	0	1.59
sp|P27348|1433T_HUMAN;sp|P31947|1433S_HUMAN;sp|P62258|1433E_HUMAN	YWHAQ	1	1	0.81	1	0	1.59
sp|Q9NQ29|LUC7L_HUMAN	LUC7L	1	1	0.81	1	0	1.59
sp|Q9NZM1|MYOF_HUMAN	MYOF	1	1	0.81	1	0	1.59
sp|O43829|ZBT14_HUMAN	ZBTB14	0	0	0.81	1	0	1.59
sp|O43852|CALU_HUMAN	CALU	0	0	0.81	1	0	1.59
sp|P30419|NMT1_HUMAN;sp|O60551|NMT2_HUMAN	NMT1	0	0	0.81	1	0	1.59
sp|P61619|S61A1_HUMAN	SEC61A1	0	0	0.81	1	0	1.59
sp|Q86VI3|IQGA3_HUMAN	IQGAP3	0	0	0.81	1	0	1.59
sp|Q8NF91|SYNE1_HUMAN	SYNE1	0	0	0.81	1	0	1.59
sp|Q03135|CAV1_HUMAN	CAV1	4	4	0.81	4	2	1.33
sp|P46781|RS9_HUMAN	RPS9	3	3	0.81	4	2	1.33
sp|Q9Y285|SYFA_HUMAN	FARSA	2	2	0.81	2	1	1.2
sp|P17066|HSP76_HUMAN	HSPA6	1	1	0.81	2	1	1.2
sp|P68363|TBA1B_HUMAN;sp|P68366|TBA4A_HUMAN	TUBA1B	1	1	0.81	2	1	1.2
sp|O95470|SGPL1_HUMAN	SGPL1	3	3	0.81	3	2	1.06
sp|Q96JP5|ZFP91_HUMAN;tr|A0A0A6YYC7|A0A0A6YYC7_HUMAN	ZFP91	3	3	0.81	3	2	1.06
sp|Q9UM54|MYO6_HUMAN	MYO6	6	6	0.81	0	0	0.8
sp|Q562R1|ACTBL_HUMAN	ACTBL2	5	5	0.81	0	0	0.8
sp|P04899|GNAI2_HUMAN	GNAI2	4	4	0.81	0	0	0.8
sp|P47756|CAPZB_HUMAN	CAPZB	4	4	0.81	0	0	0.8
sp|Q13045|FLII_HUMAN	FLII	4	4	0.81	0	0	0.8
sp|O76021|RL1D1_HUMAN	RSL1D1	3	3	0.81	0	0	0.8
sp|Q13435|SF3B2_HUMAN	SF3B2	3	3	0.81	0	0	0.8
sp|Q9Y512|SAM50_HUMAN	SAMM50	3	3	0.81	0	0	0.8
sp|P12236|ADT3_HUMAN;sp|P12235|ADT1_HUMAN	SLC25A6	2	2	0.81	0	0	0.8
sp|P18085|ARF4_HUMAN;sp|P84085|ARF5_HUMAN;TGGT1_276140-t26_1-p1;TGGT1_000400	ARF4	2	2	0.81	1	1	0.8
sp|P41250|GARS_HUMAN	GARS	2	2	0.81	0	0	0.8
sp|Q09028|RBBP4_HUMAN	RBBP4	2	2	0.81	0	0	0.8
sp|P61353|RL27_HUMAN	RPL27	2	2	0.81	2	2	0.8
sp|A6NFF2|NP1L6_HUMAN	NAP1L6	1	1	0.81	0	0	0.8
sp|O75626|PRDM1_HUMAN	PRDM1	1	1	0.81	0	0	0.8
sp|O94905|ERLN2_HUMAN	ERLIN2	1	1	0.81	0	0	0.8
sp|P07237|PDIA1_HUMAN	P4HB	1	1	0.81	0	0	0.8
sp|P22626|ROA2_HUMAN	HNRNPA2B1	1	1	0.81	0	0	0.8
sp|P29279|CTGF_HUMAN	CTGF	1	1	0.81	0	0	0.8
sp|P29692|EF1D_HUMAN	EEF1D	1	1	0.81	0	0	0.8
sp|P35221|CTNA1_HUMAN	CTNNA1	1	1	0.81	0	0	0.8
sp|P35222|CTNB1_HUMAN	CTNNB1	1	1	0.81	0	0	0.8
sp|P51991|ROA3_HUMAN	HNRNPA3	1	1	0.81	0	0	0.8
sp|P62136|PP1A_HUMAN	PPP1CA	1	1	0.81	0	0	0.8
sp|P81605|DCD_HUMAN	DCD	1	1	0.81	0	0	0.8
sp|Q04837|SSBP_HUMAN	SSBP1	1	1	0.81	0	0	0.8
sp|Q13347|EIF3I_HUMAN	EIF3I	1	1	0.81	0	0	0.8
sp|Q13885|TBB2A_HUMAN;sp|Q9BVA1|TBB2B_HUMAN	TUBB2A	1	1	0.81	0	0	0.8
sp|Q15366|PCBP2_HUMAN	PCBP2	1	1	0.81	0	0	0.8
sp|Q15717|ELAV1_HUMAN	ELAVL1	1	1	0.81	0	0	0.8
sp|Q16531|DDB1_HUMAN	DDB1	1	1	0.81	0	0	0.8
sp|Q8NG31|KNL1_HUMAN	KNL1	1	1	0.81	0	0	0.8
sp|Q96JB2|COG3_HUMAN	COG3	1	1	0.81	0	0	0.8
sp|Q96PY5|FMNL2_HUMAN	FMNL2	1	1	0.81	0	0	0.8
sp|Q99747|SNAG_HUMAN	NAPG	1	1	0.81	0	0	0.8
sp|Q9H2D6|TARA_HUMAN	TRIOBP	1	1	0.81	0	0	0.8
sp|Q9HCN8|SDF2L_HUMAN	SDF2L1	1	1	0.81	0	0	0.8
sp|Q9P258|RCC2_HUMAN	RCC2	1	1	0.81	0	0	0.8
sp|Q9UBE8|NLK_HUMAN	NLK	1	1	0.81	0	0	0.8
sp|Q9UQ03|COR2B_HUMAN	CORO2B	1	1	0.81	0	0	0.8
sp|Q9Y2D5|AKAP2_HUMAN	AKAP2	1	1	0.81	0	0	0.8
sp|P06310|KV230_HUMAN;sp|P01615|KVD28_HUMAN;sp|A2NJV5|KV229_HUMAN;sp|A0A0A0MRZ7|KVD26_HUMAN;sp|A0A075B6S6|KVD30_HUMAN;sp|A0A075B6S2|KVD29_HUMAN;sp|A0A075B6P5|KV228_HUMAN;sp|P01614|KVD40_HUMAN;sp|A0A087WW87|KV240_HUMAN	IGKV2-30	0	0	0.81	1	1	0.8
sp|O60299|LZTS3_HUMAN	LZTS3	0	0	0.81	0	0	0.8
sp|P08473|NEP_HUMAN	MME	0	0	0.81	0	0	0.8
sp|P63167|DYL1_HUMAN	DYNLL1	0	0	0.81	0	0	0.8
sp|P78559|MAP1A_HUMAN	MAP1A	0	0	0.81	1	1	0.8
sp|P84090|ERH_HUMAN	ERH	0	0	0.81	0	0	0.8
sp|Q02297|NRG1_HUMAN	NRG1	0	0	0.81	1	1	0.8
sp|Q15365|PCBP1_HUMAN	PCBP1	0	0	0.81	1	1	0.8
sp|Q6ZSZ6|TSH1_HUMAN	TSHZ1	0	0	0.81	0	0	0.8
sp|Q8N554|ZN276_HUMAN	ZNF276	0	0	0.81	0	0	0.8
sp|Q969Q0|RL36L_HUMAN	RPL36AL	0	0	0.81	1	1	0.8
sp|Q99584|S10AD_HUMAN	S100A13	0	0	0.81	1	1	0.8
sp|Q9Y324|FCF1_HUMAN	FCF1	0	0	0.81	2	2	0.8
sp|P16403|H12_HUMAN	HIST1H1C	5	5	0.81	13	14	0.74
sp|P08865|RSSA_HUMAN	RPSA	12	12	0.81	9	10	0.72
sp|P32969|RL9_HUMAN	RPL9	10	10	0.81	8	9	0.72
sp|Q9UNQ2|DIM1_HUMAN	DIMT1	9	9	0.81	5	6	0.68
sp|Q9BYG3|MK67I_HUMAN	NIFK	4	4	0.81	4	5	0.66
sp|P12109|CO6A1_HUMAN	COL6A1	0	0	0.81	12	15	0.65
sp|P62847|RS24_HUMAN	RPS24	6	6	0.81	9	12	0.61
sp|P62750|RL23A_HUMAN	RPL23A	7	7	0.81	5	7	0.6
sp|P35625|TIMP3_HUMAN	TIMP3	3	3	0.81	2	3	0.6
sp|P62854|RS26_HUMAN;sp|Q5JNZ5|RS26L_HUMAN	RPS26	2	2	0.81	2	3	0.6
sp|P62701|RS4X_HUMAN	RPS4X	23	23	0.81	23	32	0.58
sp|Q7Z7K6|CENPV_HUMAN	CENPV	2	2	0.81	1	2	0.53
sp|Q99878|H2A1J_HUMAN;sp|Q96KK5|H2A1H_HUMAN;sp|Q9BTM1|H2AJ_HUMAN;sp|Q16777|H2A2C_HUMAN;sp|Q93077|H2A1C_HUMAN;sp|Q7L7L0|H2A3_HUMAN;sp|Q6FI13|H2A2A_HUMAN;sp|P20671|H2A1D_HUMAN;sp|P0C0S8|H2A1_HUMAN;sp|P04908|H2A1B_HUMAN;tr|A0A0U1RRH7|A0A0U1RRH7_HUMAN;sp|Q96QV6|H2A1A_HUMAN;sp|P16104|H2AX_HUMAN;sp|Q8IUE6|H2A2B_HUMAN	HIST1H2AJ	4	4	0.81	0	1	0.4
sp|P46778|RL21_HUMAN	RPL21	3	3	0.81	1	3	0.4
sp|P39019|RS19_HUMAN	RPS19	3	3	0.81	2	5	0.4
sp|P42766|RL35_HUMAN	RPL35	3	3	0.81	2	5	0.4
sp|P23528|COF1_HUMAN	CFL1	2	2	0.81	0	1	0.4
sp|O95084|PRS23_HUMAN	PRSS23	1	1	0.81	0	1	0.4
sp|P04080|CYTB_HUMAN	CSTB	1	1	0.81	0	1	0.4
sp|Q9NRW1|RAB6B_HUMAN;sp|P20340|RAB6A_HUMAN;TGGT1_310460-t26_1-p1;sp|Q14964|RB39A_HUMAN;TGGT1_086680	RAB6B	1	1	0.81	0	1	0.4
sp|Q9BQ67|GRWD1_HUMAN	GRWD1	1	1	0.81	0	1	0.4
sp|O95639|CPSF4_HUMAN	CPSF4	0	0	0.81	0	1	0.4
sp|P06702|S10A9_HUMAN	S100A9	0	0	0.81	0	1	0.4
sp|P16402|H13_HUMAN	HIST1H1D	0	0	0.81	1	3	0.4
sp|P24043|LAMA2_HUMAN	LAMA2	0	0	0.81	0	1	0.4
sp|Q99832|TCPH_HUMAN	CCT7	0	0	0.81	0	1	0.4
sp|Q9Y6D5|BIG2_HUMAN	ARFGEF2	0	0	0.81	0	1	0.4
sp|P46783|RS10_HUMAN;tr|A0A1W2PQS6|A0A1W2PQS6_HUMAN	RPS10	1	1	0.81	0	2	0.27
sp|P63244|RACK1_HUMAN	RACK1	2	2	0.81	0	3	0.2
sp|P62081|RS7_HUMAN	RPS7	34	35	0.79	9	9	0.8
sp|O94832|MYO1D_HUMAN	MYO1D	44	46	0.78	3	0	3.19
sp|P62269|RS18_HUMAN	RPS18	20	21	0.78	19	19	0.8
sp|P25705|ATPA_HUMAN	ATP5F1A	11	12	0.75	8	4	1.44
sp|P17302|CXA1_HUMAN	GJA1	10	11	0.75	0	0	0.8
sp|P46782|RS5_HUMAN	RPS5	10	11	0.75	7	7	0.8
sp|P28289|TMOD1_HUMAN	TMOD1	9	10	0.74	0	0	0.8
sp|P62805|H4_HUMAN	HIST1H4A	9	10	0.74	5	7	0.6
sp|P06748|NPM_HUMAN	NPM1	9	10	0.74	0	1	0.4
sp|P98095|FBLN2_HUMAN	FBLN2	17	19	0.73	9	1	3.99
sp|P20908|CO5A1_HUMAN	COL5A1	8	9	0.73	0	0	0.8
sp|O94813|SLIT2_HUMAN	SLIT2	25	28	0.73	25	28	0.71
sp|O00571|DDX3X_HUMAN	DDX3X	16	18	0.73	6	7	0.7
sp|O43707|ACTN4_HUMAN	ACTN4	46	51	0.73	0	2	0.27
sp|P61247|RS3A_HUMAN	RPS3A	14	16	0.72	11	16	0.56
sp|O00159|MYO1C_HUMAN	MYO1C	46	53	0.71	14	9	1.2
sp|P09493|TPM1_HUMAN	TPM1	6	7	0.71	0	0	0.8
sp|P62736|ACTA_HUMAN;sp|P63267|ACTH_HUMAN	ACTA2	57	65	0.71	7	8	0.71
sp|P12956|XRCC6_HUMAN	XRCC6	17	20	0.7	0	0	0.8
sp|Q00610|CLH1_HUMAN	CLTC	29	35	0.68	4	0	3.99
sp|Q9Y2J2|E41L3_HUMAN	EPB41L3	4	5	0.68	8	1	3.59
sp|O95816|BAG2_HUMAN	BAG2	4	5	0.68	1	1	0.8
sp|Q96PK6|RBM14_HUMAN	RBM14	4	5	0.68	3	3	0.8
sp|P08708|RS17_HUMAN;tr|H3BNC9|H3BNC9_HUMAN	RPS17	20	24	0.68	11	15	0.6
sp|P05141|ADT2_HUMAN	SLC25A5	4	5	0.68	2	3	0.6
sp|P08238|HS90B_HUMAN;TGGT1_288380-t26_1-p1;TGGT1_035020	HSP90AB1	3	4	0.65	0	0	0.8
sp|P31943|HNRH1_HUMAN;sp|P55795|HNRH2_HUMAN	HNRNPH1	3	4	0.65	1	1	0.8
sp|Q9UNF1|MAGD2_HUMAN	MAGED2	3	4	0.65	2	2	0.8
sp|P62899|RL31_HUMAN	RPL31	3	4	0.65	3	4	0.64
sp|Q6ZMP0|THSD4_HUMAN	THSD4	3	4	0.65	7	9	0.64
sp|P46776|RL27A_HUMAN	RPL27A	3	4	0.65	3	6	0.46
sp|P35580|MYH10_HUMAN	MYH10	170	216	0.64	26	25	0.83
sp|P23396|RS3_HUMAN	RPS3	10	13	0.64	10	10	0.8
sp|O00541|PESC_HUMAN	PES1	6	8	0.63	4	3	1
sp|P07910|HNRPC_HUMAN;tr|A0A0G2JPF8|A0A0G2JPF8_HUMAN;tr|A0A0G2JNQ3|A0A0G2JNQ3_HUMAN;sp|P0DMR1|HNRC4_HUMAN;sp|O60812|HNRC1_HUMAN;sp|B7ZW38|HNRC3_HUMAN;sp|B2RXH8|HNRC2_HUMAN	HNRNPC	13	17	0.63	1	2	0.53
sp|P63010|AP2B1_HUMAN	AP2B1	15	20	0.62	1	0	1.59
sp|Q6WCQ1|MPRIP_HUMAN	MPRIP	15	20	0.62	0	0	0.8
sp|P28288|ABCD3_HUMAN	ABCD3	2	3	0.61	1	0	1.59
sp|Q14498|RBM39_HUMAN	RBM39	2	3	0.61	2	1	1.2
sp|P17844|DDX5_HUMAN	DDX5	8	11	0.61	3	2	1.06
sp|Q96IZ0|PAWR_HUMAN	PAWR	5	7	0.61	0	0	0.8
sp|P56537|IF6_HUMAN;tr|A0A0U1RQV5|A0A0U1RQV5_HUMAN	EIF6	2	3	0.61	0	0	0.8
sp|Q14103|HNRPD_HUMAN;sp|O14979|HNRDL_HUMAN	HNRNPD	2	3	0.61	0	0	0.8
sp|Q8WX93|PALLD_HUMAN	PALLD	2	3	0.61	0	0	0.8
sp|Q9UKM9|RALY_HUMAN	RALY	2	3	0.61	0	0	0.8
sp|O43175|SERA_HUMAN	PHGDH	2	3	0.61	2	2	0.8
sp|P48047|ATPO_HUMAN;tr|H7C0C1|H7C0C1_HUMAN	ATP5PO	2	3	0.61	0	1	0.4
sp|P01834|IGKC_HUMAN	IGKC	2	3	0.61	0	4	0.16
sp|P46940|IQGA1_HUMAN	IQGAP1	59	82	0.59	37	22	1.32
sp|Q12965|MYO1E_HUMAN	MYO1E	12	17	0.59	0	0	0.8
sp|P21333|FLNA_HUMAN	FLNA	29	41	0.58	7	1	3.19
sp|O43281|EFS_HUMAN	EFS	4	6	0.58	4	1	1.99
sp|P14618|KPYM_HUMAN	PKM	19	27	0.58	9	4	1.59
sp|Q2NL82|TSR1_HUMAN	TSR1	9	13	0.58	7	4	1.28
sp|P24821|TENA_HUMAN	TNC	6	9	0.57	7	5	1.06
sp|Q69YQ0|CYTSA_HUMAN;tr|F8WAN1|F8WAN1_HUMAN	SPECC1L	12	18	0.56	0	0	0.8
sp|P53814|SMTN_HUMAN	SMTN	8	12	0.56	0	0	0.8
sp|A6ND36|FA83G_HUMAN	FAM83G	1	2	0.54	1	0	1.59
sp|P38919|IF4A3_HUMAN	EIF4A3	1	2	0.54	1	0	1.59
sp|O75094|SLIT3_HUMAN	SLIT3	15	23	0.54	17	11	1.2
sp|P47914|RL29_HUMAN	RPL29	1	2	0.54	2	1	1.2
sp|Q16555|DPYL2_HUMAN	DPYSL2	1	2	0.54	2	1	1.2
sp|P40939|ECHA_HUMAN	HADHA	3	5	0.54	0	0	0.8
sp|P00750|TPA_HUMAN	PLAT	1	2	0.54	0	0	0.8
sp|P16989|YBOX3_HUMAN	YBX3	1	2	0.54	0	0	0.8
sp|Q96L34|MARK4_HUMAN;sp|P27448|MARK3_HUMAN;sp|Q7KZI7|MARK2_HUMAN;sp|Q9P0L2|MARK1_HUMAN	MARK4	1	2	0.54	0	0	0.8
sp|P36957|ODO2_HUMAN	DLST	1	2	0.54	0	0	0.8
sp|P63208|SKP1_HUMAN	SKP1	1	2	0.54	0	0	0.8
sp|Q8IWU6|SULF1_HUMAN	SULF1	1	2	0.54	0	0	0.8
sp|Q92841|DDX17_HUMAN	DDX17	1	2	0.54	0	0	0.8
sp|Q96S97|MYADM_HUMAN	MYADM	1	2	0.54	0	0	0.8
sp|Q99729|ROAA_HUMAN	HNRNPAB	1	2	0.54	0	0	0.8
sp|Q9NR12|PDLI7_HUMAN	PDLIM7	1	2	0.54	0	0	0.8
sp|Q9NVP1|DDX18_HUMAN	DDX18	1	2	0.54	0	0	0.8
sp|P18583|SON_HUMAN	SON	1	2	0.54	2	2	0.8
sp|P22090|RS4Y1_HUMAN	RPS4Y1	1	2	0.54	1	2	0.53
sp|P83881|RL36A_HUMAN;tr|H7BZ11|H7BZ11_HUMAN	RPL36A	1	2	0.54	1	3	0.4
sp|Q8NHP8|PLBL2_HUMAN	PLBD2	1	2	0.54	0	1	0.4
sp|P43354|NR4A2_HUMAN	NR4A2	10	16	0.53	12	15	0.65
sp|Q92626|PXDN_HUMAN	PXDN	13	21	0.52	9	24	0.32
sp|P52272|HNRPM_HUMAN	HNRNPM	2	4	0.49	2	0	2.39
sp|O95782|AP2A1_HUMAN	AP2A1	11	19	0.49	7	2	2.13
sp|Q9UG63|ABCF2_HUMAN	ABCF2	2	4	0.49	1	0	1.59
sp|Q8N474|SFRP1_HUMAN	SFRP1	2	4	0.49	0	1	0.4
sp|O94973|AP2A2_HUMAN	AP2A2	3	6	0.46	0	0	0.8
sp|P62280|RS11_HUMAN	RPS11	3	6	0.46	6	9	0.56
sp|Q9H4M9|EHD1_HUMAN	EHD1	4	8	0.45	2	1	1.2
sp|Q8N3E9|PLCD3_HUMAN	PLCD3	14	28	0.42	10	8	0.97
sp|O75165|DJC13_HUMAN	DNAJC13	0	1	0.41	5	0	4.78
sp|Q96CW1|AP2M1_HUMAN	AP2M1	3	7	0.41	2	0	2.39
sp|O60701|UGDH_HUMAN	UGDH	1	3	0.41	2	0	2.39
sp|Q08J23|NSUN2_HUMAN	NSUN2	3	7	0.41	1	0	1.59
sp|Q12923|PTN13_HUMAN	PTPN13	1	3	0.41	1	0	1.59
sp|Q06210|GFPT1_HUMAN	GFPT1	0	1	0.41	1	0	1.59
sp|P62826|RAN_HUMAN	RAN	1	3	0.41	2	1	1.2
sp|Q15582|BGH3_HUMAN	TGFBI	0	1	0.41	3	2	1.06
sp|P00352|AL1A1_HUMAN	ALDH1A1	1	3	0.41	0	0	0.8
sp|P07093|GDN_HUMAN	SERPINE2	1	3	0.41	0	0	0.8
sp|P13010|XRCC5_HUMAN	XRCC5	1	3	0.41	0	0	0.8
sp|Q15459|SF3A1_HUMAN	SF3A1	1	3	0.41	0	0	0.8
sp|O76094|SRP72_HUMAN	SRP72	0	1	0.41	0	0	0.8
sp|P05067|A4_HUMAN	APP	0	1	0.41	1	1	0.8
sp|P27105|STOM_HUMAN	STOM	0	1	0.41	0	0	0.8
sp|P39059|COFA1_HUMAN	COL15A1	0	1	0.41	0	0	0.8
sp|P55072|TERA_HUMAN	VCP	0	1	0.41	0	0	0.8
sp|P55083|MFAP4_HUMAN	MFAP4	0	1	0.41	0	0	0.8
sp|P56182|RRP1_HUMAN	RRP1	0	1	0.41	0	0	0.8
sp|P58107|EPIPL_HUMAN	EPPK1	0	1	0.41	0	0	0.8
sp|Q09666|AHNK_HUMAN	AHNAK	0	1	0.41	0	0	0.8
sp|Q7L804|RFIP2_HUMAN;sp|Q6WKZ4|RFIP1_HUMAN	RAB11FIP2	0	1	0.41	0	0	0.8
sp|Q8NC56|LEMD2_HUMAN	LEMD2	0	1	0.41	0	0	0.8
sp|Q8WUX9|CHMP7_HUMAN	CHMP7	0	1	0.41	0	0	0.8
sp|Q8WWY3|PRP31_HUMAN	PRPF31	0	1	0.41	0	0	0.8
sp|Q92499|DDX1_HUMAN	DDX1	0	1	0.41	0	0	0.8
sp|Q92614|MY18A_HUMAN	MYO18A	0	1	0.41	0	0	0.8
sp|Q969G3|SMCE1_HUMAN	SMARCE1	0	1	0.41	0	0	0.8
sp|Q96RF0|SNX18_HUMAN	SNX18	0	1	0.41	0	0	0.8
sp|Q9NZN4|EHD2_HUMAN	EHD2	0	1	0.41	0	0	0.8
sp|Q9UHF7|TRPS1_HUMAN	TRPS1	0	1	0.41	0	0	0.8
sp|Q9UK23|NAGPA_HUMAN	NAGPA	0	1	0.41	0	0	0.8
sp|Q9Y4I1|MYO5A_HUMAN	MYO5A	0	1	0.41	0	0	0.8
sp|Q59GN2|R39L5_HUMAN;sp|P62891|RL39_HUMAN	RPL39P5	0	1	0.41	2	2	0.8
sp|Q9NWU5|RM22_HUMAN	MRPL22	0	1	0.41	1	2	0.53
sp|Q14956|GPNMB_HUMAN	GPNMB	1	3	0.41	1	3	0.4
sp|Q15393|SF3B3_HUMAN	SF3B3	0	1	0.41	0	1	0.4
sp|P61254|RL26_HUMAN;tr|J3QQQ9|J3QQQ9_HUMAN;sp|Q9UNX3|RL26L_HUMAN	RPL26	1	3	0.41	2	6	0.34
sp|P02545|LMNA_HUMAN	LMNA	5	12	0.38	2	1	1.2
sp|Q9Y4F1|FARP1_HUMAN	FARP1	7	16	0.38	0	0	0.8
sp|P07305|H10_HUMAN	H1F0	5	12	0.38	13	17	0.62
sp|Q13724|MOGS_HUMAN	MOGS	4	10	0.37	2	2	0.8
sp|Q9NR99|MXRA5_HUMAN	MXRA5	6	15	0.36	6	4	1.12
sp|P62241|RS8_HUMAN	RPS8	2	6	0.35	6	5	0.93
sp|O43390|HNRPR_HUMAN	HNRNPR	2	6	0.35	0	0	0.8
sp|Q9Y5X1|SNX9_HUMAN	SNX9	2	6	0.35	0	1	0.4
sp|P60842|IF4A1_HUMAN;sp|Q14240|IF4A2_HUMAN	EIF4A1	1	4	0.33	1	0	1.59
sp|P18206|VINC_HUMAN	VCL	1	4	0.33	0	0	0.8
sp|Q9H223|EHD4_HUMAN	EHD4	1	4	0.33	0	0	0.8
sp|O00339|MATN2_HUMAN	MATN2	2	7	0.3	4	2	1.33
sp|P35749|MYH11_HUMAN	MYH11	71	210	0.28	1	7	0.2
sp|P13489|RINI_HUMAN	RNH1	0	2	0.27	1	0	1.59
sp|P36542|ATPG_HUMAN	ATP5F1C	0	2	0.27	1	0	1.59
sp|Q15334|L2GL1_HUMAN	LLGL1	0	2	0.27	1	0	1.59
sp|Q9GZM7|TINAL_HUMAN	TINAGL1	0	2	0.27	1	0	1.59
sp|Q9Y608|LRRF2_HUMAN	LRRFIP2	1	5	0.27	0	0	0.8
sp|O43491|E41L2_HUMAN	EPB41L2	0	2	0.27	0	0	0.8
sp|O60506|HNRPQ_HUMAN	SYNCRIP	0	2	0.27	0	0	0.8
sp|O75533|SF3B1_HUMAN	SF3B1	0	2	0.27	0	0	0.8
sp|P60981|DEST_HUMAN	DSTN	0	2	0.27	0	0	0.8
sp|Q0ZGT2|NEXN_HUMAN	NEXN	0	2	0.27	0	0	0.8
sp|Q12888|TP53B_HUMAN	TP53BP1	0	2	0.27	0	0	0.8
sp|Q14847|LASP1_HUMAN	LASP1	0	2	0.27	0	0	0.8
sp|Q9UQR1|ZN148_HUMAN	ZNF148	0	2	0.27	0	0	0.8
sp|Q9Y490|TLN1_HUMAN	TLN1	0	2	0.27	0	0	0.8
sp|Q9NUL7|DDX28_HUMAN	DDX28	0	2	0.27	2	3	0.6
sp|P48307|TFPI2_HUMAN	TFPI2	0	2	0.27	0	1	0.4
sp|Q9NXG0|CNTLN_HUMAN	CNTLN	0	2	0.27	0	1	0.4
sp|Q92845|KIFA3_HUMAN	KIFAP3	1	6	0.23	0	0	0.8
sp|Q9BVP2|GNL3_HUMAN	GNL3	1	7	0.2	3	1	1.59
sp|Q8N884|CGAS_HUMAN	CGAS	0	3	0.2	0	0	0.8
sp|Q9UBS4|DJB11_HUMAN;tr|H7C2Y5|H7C2Y5_HUMAN	DNAJB11	0	3	0.2	0	0	0.8
sp|Q76M96|CCD80_HUMAN	CCDC80	0	4	0.16	0	0	0.8
sp|Q9UMS6|SYNP2_HUMAN	SYNPO2	0	5	0.14	0	0	0.8
sp|P11171|41_HUMAN	EPB41	0	6	0.12	0	0	0.8
sp|P41221|WNT5A_HUMAN	WNT5A	0	6	0.12	2	2	0.8
sp|P01857|IGHG1_HUMAN	IGHG1	0	6	0.12	0	1	0.4
sp|Q15746|MYLK_HUMAN	MYLK	0	7	0.1	0	0	0.8
sp|Q5SSJ5|HP1B3_HUMAN	HP1BP3	0	9	0.08	1	0	1.59

## Sheet: Toxo_proteins
Majority protein IDs	Description	MS/MS count HCE1 (IP #1)	MS/MS count RH (IP #1)	HCE1/RH (IP #1)	MS/MS count HCE1 (IP #2)	MS/MS count RH (IP #2)	HCE1/RH (IP #2)
TGGT1_239010-t26_1-p1;TGGT1_051970	HCE1	49	0	40.66	58	4	9.41
TGGT1_270240-t26_1-p1;TGGT1_108770	MAG1 protein	33	0	27.65	21	2	5.85
TGGT1_053770;TGGT1_410360-t26_1-p1;TGGT1_220950-t26_1-p1	MAF1b	99	3	20.33	133	61	1.72
TGGT1_228170-t26_1-p1;TGGT1_083640	GRA44	21	0	17.89	16	0	13.56
TGGT1_115800;TGGT1_231960-t26_1-p1	GRA28	21	0	17.89	8	0	7.18
TGGT1_254470-t26_1-p1;TGGT1_004030	MYR1	20	0	17.08	9	0	7.97
TGGT1_270320-t26_1-p1;TGGT1_108850	protein phosphatase 2C domain-containing protein	16	0	13.82	13	0	11.16
TGGT1_042540;TGGT1_304955-t26_1-p1	serine/threonine specific protein phosphatase	15	0	13.01	7	0	6.38
TGGT1_204340-t26_1-p1;TGGT1_016370	hypothetical protein	14	0	12.2	9	0	7.97
TGGT1_264660-t26_1-p1	SAG-related sequence SRS44	14	0	12.2	2	0	2.39
TGGT1_011750;TGGT1_258462-t26_1-p1	conserved hypothetical protein	13	0	11.38	6	0	5.58
TGGT1_299780-t26_1-p1;TGGT1_095830	hypothetical protein	10	0	8.94	4	0	3.99
TGGT1_123330;TGGT1_211460-t26_1-p1	conserved hypothetical protein	9	0	8.13	6	0	5.58
TGGT1_319340-t26_1-p1;TGGT1_121860	hypothetical protein	8	0	7.32	5	0	4.78
TGGT1_203600-t26_1-p1	hypothetical protein	7	0	6.51	8	0	7.18
TGGT1_297880-t26_1-p1;TGGT1_096230	dense granule protein DG32	7	0	6.51	4	0	3.99
TGGT1_215470-t26_1-p1;TGGT1_126410	ribosomal protein RPL10A	7	0	6.51	0	0	0.8
TGGT1_217680-t26_1-p1;TGGT1_028360	hypothetical protein	7	0	6.51	0	0	0.8
TGGT1_251540-t26_1-p1;TGGT1_102940	dense granule protein GRA9	14	1	6.1	6	1	2.79
TGGT1_294200-t26_1-p1;TGGT1_074500	glucose-6-phosphate 1-dehydrogenase	6	0	5.69	6	0	5.58
TGGT1_203310-t26_1-p1;TGGT1_017550	dense granule protein GRA7	6	0	5.69	3	0	3.19
TGGT1_247550-t26_1-p1;TGGT1_025360	heat shock protein HSP60	6	0	5.69	3	0	3.19
TGGT1_290700-t26_1-p1;TGGT1_032340	hypothetical protein	6	0	5.69	3	0	3.19
TGGT1_240060-t26_1-p1;TGGT1_050780	hypothetical protein	12	1	5.29	4	0	3.99
TGGT1_280380-t26_1-p1;TGGT1_072940	poly(ADP-ribose) glycohydrolase	5	0	4.88	4	0	3.99
TGGT1_229480-t26_1-p1;TGGT1_118190	putative calcium binding protein precursor	5	0	4.88	9	1	3.99
TGGT1_309600-t26_1-p1;TGGT1_085560	hypothetical protein	5	0	4.88	3	0	3.19
TGGT1_233870-t26_1-p1	hypothetical protein	5	0	4.88	3	0	3.19
TGGT1_275860-t26_1-p1;TGGT1_000480	hypothetical protein	4	0	4.07	5	0	4.78
TGGT1_258870B-t26_1-p1	hypothetical protein	4	0	4.07	3	0	3.19
TGGT1_249990-t26_1-p1;TGGT1_101680	hypothetical protein	4	0	4.07	1	0	1.59
TGGT1_211860-t26_1-p1;TGGT1_071730	hypothetical protein	4	0	4.07	1	0	1.59
TGGT1_269950-t26_1-p1;TGGT1_108490	hypothetical protein	4	0	4.07	2	1	1.2
TGGT1_305050-t26_1-p1;TGGT1_042450	putative calmodulin	4	0	4.07	0	0	0.8
TGGT1_206690-t26_1-p1;TGGT1_062040	glideosome-associated protein with multiple-membrane spans GAPM2B	4	0	4.07	0	0	0.8
TGGT1_314080-t26_1-p1;TGGT1_090720	hypothetical protein	4	0	4.07	0	0	0.8
TGGT1_011200;TGGT1_258870A-t26_1-p1	conserved hypothetical protein	18	3	3.86	9	1	3.99
TGGT1_225790-t26_1-p1;TGGT1_080930	PDI family protein	8	1	3.66	0	0	0.8
TGGT1_239740-t26_1-p1;TGGT1_051100	dense granule protein GRA14	3	0	3.25	3	0	3.19
TGGT1_237500-t26_1-p1;TGGT1_068400	protein phosphatase 2C domain-containing protein	3	0	3.25	2	0	2.39
TGGT1_087090;TGGT1_310780-t26_1-p1	conserved hypothetical protein	7	1	3.25	1	0	1.59
TGGT1_313440-t26_1-p1;TGGT1_089840	hypothetical protein	3	0	3.25	1	0	1.59
TGGT1_203370-t26_1-p1;TGGT1_017460	hypothetical protein	3	0	3.25	0	0	0.8
TGGT1_263320-t26_1-p1;TGGT1_043440	hypothetical protein	3	0	3.25	0	0	0.8
TGGT1_311430-t26_1-p1;TGGT1_087780	fibrillarin	3	0	3.25	0	0	0.8
TGGT1_315780-t26_1-p1;TGGT1_093480	putative myosin regulatory light chain	3	0	3.25	0	0	0.8
TGGT1_316250-t26_1-p1;TGGT1_093940	hypothetical protein	3	0	3.25	0	0	0.8
TGGT1_250340-t26_1-p1;TGGT1_101950	centrin 2	3	0	3.25	0	0	0.8
TGGT1_232830-t26_1-p1;TGGT1_114690	putative vacuolar proton translocating ATPase subunit A	3	0	3.25	0	0	0.8
TGGT1_215220-t26_1-p1;TGGT1_125960	hypothetical protein	3	0	3.25	0	0	0.8
TGGT1_309930-t26_1-p1;TGGT1_085870	melibiase subfamily protein	3	0	3.25	0	0	0.8
TGGT1_300190-t26_1-p1;TGGT1_095110	ribosomal protein RPL37A	3	0	3.25	2	4	0.48
TGGT1_220240-t26_1-p1;TGGT1_014920	hypothetical protein	2	0	2.44	4	0	3.99
TGGT1_224460-t26_1-p1;TGGT1_078970	putative aminopeptidase n	2	0	2.44	2	0	2.39
TGGT1_226380-t26_1-p1;TGGT1_081550	hypothetical protein	2	0	2.44	2	0	2.39
TGGT1_005300;TGGT1_282170-t26_1-p1	conserved hypothetical protein	2	0	2.44	1	0	1.59
TGGT1_250955-t26_1-p1;TGGT1_102640;TGGT1_102620;TGGT1_251170-t26_1-p1	KRUF family protein	2	0	2.44	1	0	1.59
TGGT1_360830-t26_1-p1;TGGT1_105180;TGGT1_277270-t26_1-p1	nucleoside-triphosphatase	2	0	2.44	1	0	1.59
TGGT1_214940-t26_1-p1;TGGT1_125360	MIC2-associated protein M2AP	2	0	2.44	1	0	1.59
TGGT1_247440-t26_1-p1	hypothetical protein	5	1	2.44	3	1	1.59
TGGT1_254720-t26_1-p1;TGGT1_004270	dense granule protein GRA8	2	0	2.44	1	1	0.8
TGGT1_262730-t26_1-p1;TGGT1_007360	rhoptry protein ROP16	2	0	2.44	0	0	0.8
TGGT1_262620-t26_1-p1;TGGT1_007470	RNA recognition motif-containing protein	8	2	2.44	0	0	0.8
TGGT1_289970-t26_1-p1;TGGT1_033170	hypothetical protein	2	0	2.44	0	0	0.8
TGGT1_038020;TGGT1_286590-t26_1-p1	conserved hypothetical protein	2	0	2.44	0	0	0.8
TGGT1_263520-t26_1-p1;TGGT1_043740	microtubule associated protein SPM1	11	3	2.44	0	0	0.8
TGGT1_238190-t26_1-p1;TGGT1_052660	DNA-directed RNA polymerase II RPB3	2	0	2.44	0	0	0.8
TGGT1_224580-t26_1-p1;TGGT1_079300	RNA recognition motif-containing protein	2	0	2.44	0	0	0.8
TGGT1_232230-t26_1-p1;TGGT1_115410	ribosomal protein RPL30	2	0	2.44	0	0	0.8
TGGT1_229210-t26_1-p1;TGGT1_118630	putative small nuclear ribonucleoprotein polypeptide A'	2	0	2.44	0	0	0.8
TGGT1_203630-t26_1-p1;TGGT1_017210	ribosomal protein RPL44	2	0	2.44	1	2	0.53
TGGT1_263040-t26_1-p1;TGGT1_006940	ribosomal protein RPS16	7	2	2.17	1	1	0.8
TGGT1_232130-t26_1-p1;TGGT1_115520	hypothetical protein	7	2	2.17	0	0	0.8
TGGT1_217740-t26_1-p1;TGGT1_028300	3-ketoacyl-(acyl-carrier-protein) reductase	4	1	2.03	2	0	2.39
TGGT1_033520;TGGT1_289690-t26_1-p1	glyceraldehyde-3-phosphate dehydrogenase, putative	9	3	2.03	4	1	1.99
TGGT1_228470-t26_1-p1;TGGT1_084040	ribosomal protein RPL15	4	1	2.03	1	0	1.59
TGGT1_227280-t26_1-p1;TGGT1_082670	dense granule protein GRA3	4	1	2.03	2	1	1.2
TGGT1_246940-t26_1-p1;TGGT1_026170	hypothetical protein	4	1	2.03	0	0	0.8
TGGT1_243960-t26_1-p1;TGGT1_046000	nuclear transport factor 2 (ntf2) domain-containing protein	4	1	2.03	0	0	0.8
TGGT1_056680;TGGT1_266080-t26_1-p1	conserved hypothetical protein	4	1	2.03	0	0	0.8
TGGT1_227360-t26_1-p1;TGGT1_082860	ribosomal protein RPL3	4	1	2.03	1	1	0.8
TGGT1_309810-t26_1-p1;TGGT1_085770	ribosomal protein RPP2	4	1	2.03	0	0	0.8
TGGT1_315750-t26_1-p1;TGGT1_093440	hypothetical protein	4	1	2.03	0	0	0.8
TGGT1_126400;TGGT1_215460-t26_1-p1	40S ribosomal protein S24, putative	4	1	2.03	2	4	0.48
TGGT1_089790;TGGT1_313390-t26_1-p1	60S ribosomal protein l6, putative	4	1	2.03	0	2	0.27
TGGT1_229010-t26_1-p1;TGGT1_118730	rhoptry neck protein RON4	26	10	2	12	3	2.59
TGGT1_301420-t26_1-p1;TGGT1_059860	hypothetical protein	6	2	1.9	0	0	0.8
TGGT1_215980-t26_1-p1;TGGT1_099280	hypothetical protein	6	2	1.9	1	1	0.8
TGGT1_273560-t26_1-p1;TGGT1_112640	putative kinesin heavy chain	6	2	1.9	0	0	0.8
TGGT1_041290;TGGT1_306060-t26_1-p1	conserved hypothetical protein	26	11	1.83	3	0	3.19
TGGT1_324600-t26_1-p1;TGGT1_114580	heat shock protein	12	5	1.76	0	0	0.8
TGGT1_208830-t26_1-p1;TGGT1_021860	GRA16	1	0	1.63	7	0	6.38
TGGT1_275440-t26_1-p1;TGGT1_068065	dense granule protein GRA6	1	0	1.63	3	0	3.19
TGGT1_205250-t26_1-p1;TGGT1_063760	rhoptry protein ROP18	27	13	1.63	23	5	3.19
TGGT1_002260;TGGT1_002150	conserved hypothetical protein	1	0	1.63	2	0	2.39
TGGT1_237015-t26_1-p1;TGGT1_068890	hypothetical protein	1	0	1.63	2	0	2.39
TGGT1_231080-t26_1-p1;TGGT1_116640	ribosomal protein RPL38	1	0	1.63	2	0	2.39
TGGT1_411050-t26_1-p1;TGGT1_358440-t26_1-p1;TGGT1_000850	KRUF family protein	1	0	1.63	2	0	2.39
TGGT1_262400-t26_1-p1;TGGT1_007710	lipase	1	0	1.63	1	0	1.59
TGGT1_220330-t26_1-p1;TGGT1_015030	hypothetical protein	1	0	1.63	1	0	1.59
TGGT1_248140-t26_1-p1;TGGT1_024800	hypothetical protein	1	0	1.63	1	0	1.59
TGGT1_200360-t26_1-p1;TGGT1_060580	hypothetical protein	1	0	1.63	1	0	1.59
TGGT1_224060-t26_1-p1;TGGT1_078540	putative thioredoxin	1	0	1.63	1	0	1.59
TGGT1_249850-t26_1-p1;TGGT1_101540	GAP40 protein	3	1	1.63	1	0	1.59
TGGT1_231910-t26_1-p1;TGGT1_115850	ATP synthase F1 gamma subunit	1	0	1.63	1	0	1.59
TGGT1_125900;TGGT1_215160-t26_1-p1	conserved hypothetical protein	1	0	1.63	1	0	1.59
TGGT1_245620-t26_1-p1;TGGT1_027450	ribosomal-ubiquitin protein RPS27A	1	0	1.63	2	1	1.2
TGGT1_292130-t26_1-p1;TGGT1_031440	ribosomal protein RPL13A	7	3	1.63	3	2	1.06
TGGT1_282180-t26_1-p1;TGGT1_005290	hypothetical protein	1	0	1.63	0	0	0.8
TGGT1_304670-t26_1-p1;TGGT1_006720	leucine rich repeat-containing protein	1	0	1.63	0	0	0.8
TGGT1_258470-t26_1-p1;TGGT1_011740	hypothetical protein	3	1	1.63	0	0	0.8
TGGT1_256970-t26_1-p1;TGGT1_013780	putative vacuolar ATP synthase subunit A	1	0	1.63	0	0	0.8
TGGT1_220270-t26_1-p1;TGGT1_014960	alveolin domain containing intermediate filament IMC6	15	7	1.63	0	0	0.8
TGGT1_032970;TGGT1_290160-t26_1-p1	BNR/Asp-box repeat domain-containing protein, putative	3	1	1.63	0	0	0.8
TGGT1_040650;TGGT1_306680-t26_1-p1	conserved hypothetical protein	1	0	1.63	0	0	0.8
TGGT1_263090-t26_1-p1;TGGT1_043200	14-3-3 protein	15	7	1.63	0	0	0.8
TGGT1_308860-t26_1-p1;TGGT1_055890	hypothetical protein	3	1	1.63	0	0	0.8
TGGT1_205340-t26_1-p1;TGGT1_063570	ribosomal protein RPS12	1	0	1.63	0	0	0.8
TGGT1_237180-t26_1-p1;TGGT1_068740	hypothetical protein	3	1	1.63	0	0	0.8
TGGT1_236950-t26_1-p1;TGGT1_068970	hypothetical protein	3	1	1.63	0	0	0.8
TGGT1_227952-t26_1-p1;TGGT1_083230	14-3-3 superfamily protein	3	1	1.63	0	0	0.8
TGGT1_310860-t26_1-p1;TGGT1_087180	U5 snRNP-specific protein	1	0	1.63	0	0	0.8
TGGT1_315920-t26_1-p1;TGGT1_093610	DNA-directed RNA polymerase II RPB11A	1	0	1.63	0	0	0.8
TGGT1_300280-t26_1-p1;TGGT1_095010	LSM domain-containing protein	1	0	1.63	0	0	0.8
TGGT1_300200-t26_1-p1;TGGT1_095100	histone H2AZ	1	0	1.63	0	0	0.8
TGGT1_278830-t26_1-p1;TGGT1_103530	glucose-6-phosphate 1-dehydrogenase	1	0	1.63	0	0	0.8
TGGT1_267430-t26_1-p1	DnaJ domain-containing protein	1	0	1.63	0	0	0.8
TGGT1_271050-t26_1-p1;TGGT1_109930	SAG-related sequence SRS34A	3	1	1.63	0	0	0.8
TGGT1_294210-t26_1-p1	hypothetical protein	1	0	1.63	0	0	0.8
TGGT1_216670-t26_1-p1;TGGT1_098470	FUSE-binding protein 2 / KH-type splicing regulatory protein	5	2	1.63	0	0	0.8
TGGT1_211290-t26_1-p1;TGGT1_123520	rhoptry protein ROP15	5	2	1.63	0	0	0.8
TGGT1_295125-t26_1-p1	rhoptry protein ROP4	5	2	1.63	2	2	0.8
TGGT1_245460-t26_1-p1;TGGT1_027600	ribosomal protein RPS8	5	2	1.63	8	9	0.72
TGGT1_261580-t26_1-p1;TGGT1_008650	histone H2AX	3	1	1.63	0	1	0.4
TGGT1_238010-t26_1-p1;TGGT1_052830	ribosomal protein RPL23A	3	1	1.63	0	1	0.4
TGGT1_228630-t26_1-p1;TGGT1_084200	hypothetical protein	3	1	1.63	1	3	0.4
TGGT1_269885B-t26_1-p1;TGGT1_108310	rhoptry metalloprotease toxolysin TLN1	5	2	1.63	0	1	0.4
TGGT1_262690-t26_1-p1;TGGT1_007400	ribosomal protein RPL27	1	0	1.63	0	2	0.27
TGGT1_225080-t26_1-p1;TGGT1_080020	ribosomal protein RPS18	10	5	1.49	6	7	0.7
TGGT1_313380-t26_1-p1;TGGT1_089780	hypothetical protein	22	12	1.44	0	4	0.16
TGGT1_249570-t26_1-p1	hypothetical protein	6	3	1.42	5	0	4.78
TGGT1_260260-t26_1-p1;TGGT1_009950	ribosomal protein RPP1	6	3	1.42	1	0	1.59
TGGT1_218410-t26_1-p1;TGGT1_029230	ribosomal protein RPP0	13	7	1.42	1	0	1.59
TGGT1_006790;TGGT1_304740-t26_1-p1	conserved hypothetical protein	6	3	1.42	6	7	0.7
TGGT1_251870-t26_1-p1;TGGT1_103250;TGGT1_305160-t26_1-p1;TGGT1_042340	histone H2Bb	20	11	1.42	1	6	0.23
TGGT1_221620-t26_1-p1;TGGT1_065490;TGGT1_212240-t26_1-p1;TGGT1_071990	putative beta-tubulin	11	6	1.39	1	1	0.8
TGGT1_309120-t26_1-p1;TGGT1_056160	ribosomal protein RPL4	4	2	1.36	1	0	1.59
TGGT1_202500-t26_1-p1;TGGT1_018590	GAPM1a	4	2	1.36	0	0	0.8
TGGT1_045840;TGGT1_244110-t26_1-p1	nucleosome assembly protein, putative	4	2	1.36	0	0	0.8
TGGT1_320050-t26_1-p1;TGGT1_121340	ribosomal protein RPL5	4	2	1.36	0	0	0.8
TGGT1_300100-t26_1-p1;TGGT1_095290	rhoptry neck protein RON2	4	2	1.36	0	0	0.8
TGGT1_270380-t26_1-p1;TGGT1_108910	ribosomal protein RPS13	9	5	1.36	3	5	0.53
TGGT1_257680-t26_1-p1;TGGT1_013010	myosin light chain MLC1	17	10	1.33	6	2	1.86
TGGT1_266960-t26_1-p1;TGGT1_075980	beta-tubulin	64	39	1.32	10	9	0.88
TGGT1_410370-t26_1-p1	putative transmembrane protein	7	4	1.3	8	0	7.18
TGGT1_232410-t26_1-p1;TGGT1_115220	PDI family protein	18	11	1.29	3	1	1.59
TGGT1_263700-t26_1-p1;TGGT1_043965	ribosomal protein RPS14	10	6	1.28	12	10	0.94
TGGT1_311720-t26_1-p1;TGGT1_087970	chaperonin protein BiP	16	10	1.26	6	4	1.12
TGGT1_227810-t26_1-p1;TGGT1_083110	rhoptry kinase family protein ROP11 (incomplete catalytic triad)	22	14	1.25	18	12	1.17
TGGT1_316400B-t26_1-p1;TGGT1_094210	alpha tubulin TUBA1	62	40	1.25	7	8	0.71
TGGT1_219800-t26_1-p1;TGGT1_030800	putative vacuolar ATP synthase subunit b	2	1	1.22	2	0	2.39
TGGT1_230940-t26_1-p1	hypothetical protein	5	3	1.22	2	0	2.39
TGGT1_269190-t26_1-p1;TGGT1_107390	glyceraldehyde-3-phosphate dehydrogenase GAPDH2	2	1	1.22	2	0	2.39
TGGT1_289750-t26_1-p1;TGGT1_033460;TGGT1_219820-t26_1-p1;TGGT1_030830	ribosomal-ubiquitin protein RPL40	2	1	1.22	1	0	1.59
TGGT1_203990-t26_1-p1;TGGT1_016710	rhoptry protein ROP12	2	1	1.22	0	0	0.8
TGGT1_283510-t26_1-p1;TGGT1_035530	hypothetical protein	2	1	1.22	0	0	0.8
TGGT1_305520-t26_1-p1;TGGT1_041950	ribosomal protein RPS2	2	1	1.22	0	0	0.8
TGGT1_263300-t26_1-p1;TGGT1_043420	eukaryotic porin protein	2	1	1.22	0	0	0.8
TGGT1_046250;TGGT1_243620-t26_1-p1	conserved hypothetical protein	2	1	1.22	0	0	0.8
TGGT1_275480-t26_1-p1;TGGT1_068040	Myb family DNA-binding domain-containing protein	2	1	1.22	0	0	0.8
TGGT1_074930;TGGT1_294610-t26_1-p1	SET and MYND domain cotaining protein, putative	2	1	1.22	0	0	0.8
TGGT1_266970-t26_1-p1;TGGT1_075970	hypothetical protein	2	1	1.22	0	0	0.8
TGGT1_255260-t26_1-p1;TGGT1_076680	apical membrane antigen AMA1	2	1	1.22	0	0	0.8
TGGT1_214220-t26_1-p1	hypothetical protein	2	1	1.22	0	0	0.8
TGGT1_218420-t26_1-p1	WD domain, G-beta repeat-containing protein	2	1	1.22	0	0	0.8
TGGT1_309820-t26_1-p1;TGGT1_085780	ribosomal protein RPL11	5	3	1.22	3	6	0.46
TGGT1_235470-t26_1-p1;TGGT1_070410	myosin A	125	84	1.21	25	19	1.04
TGGT1_219320-t26_1-p1;TGGT1_030300	acid phosphatase GAP50	39	26	1.2	8	6	1.03
TGGT1_288650-t26_1-p1;TGGT1_034740	dense granule protein GRA12	26	18	1.16	13	5	1.86
TGGT1_223940-t26_1-p1;TGGT1_078320	GAP45 protein	9	6	1.16	1	0	1.59
TGGT1_261250-t26_1-p1	histone H2A1	9	6	1.16	0	0	0.8
TGGT1_121730;TGGT1_319560-t26_1-p1	microneme protein, putative	13	9	1.14	4	2	1.33
TGGT1_224850-t26_1-p1	putative polyadenylate binding protein	10	7	1.12	2	0	2.39
TGGT1_295110-t26_1-p1;TGGT1_075470	rhoptry protein ROP7	10	7	1.12	7	4	1.28
TGGT1_286580-t26_1-p1;TGGT1_038000	hypothetical protein	21	15	1.12	0	0	0.8
TGGT1_235930-t26_1-p1;TGGT1_069840	domain K- type RNA binding proteins family protein	10	7	1.12	2	2	0.8
TGGT1_261950-t26_1-p1;TGGT1_008270	ATP synthase beta subunit ATP-B	15	11	1.08	10	0	8.77
TGGT1_232710-t26_1-p1;TGGT1_114810	ribosomal protein RPS3A	11	8	1.08	9	8	0.89
TGGT1_278870-t26_1-p1;TGGT1_103490	myosin F	19	14	1.08	0	0	0.8
TGGT1_108500;TGGT1_269960-t26_1-p1	14-3-3 protein, putative	3	2	1.08	0	0	0.8
TGGT1_266070-t26_1-p1;TGGT1_056690	ribosomal protein RPL31	3	2	1.08	2	2	0.8
TGGT1_249240-t26_1-p1;TGGT1_100820	putative calmodulin	3	2	1.08	0	1	0.4
TGGT1_216000-t26_1-p1;TGGT1_099250	alveolin domain containing intermediate filament IMC3	16	12	1.06	1	0	1.59
TGGT1_311470-t26_1-p1	rhoptry neck protein RON5	30	23	1.05	6	0	5.58
TGGT1_316340-t26_1-p1;TGGT1_094150	hypothetical protein	8	6	1.05	1	0	1.59
TGGT1_293360-t26_1-p1;TGGT1_073720	hypothetical protein	8	6	1.05	0	0	0.8
TGGT1_114010;TGGT1_233460-t26_1-p1	SRS29B	8	6	1.05	0	0	0.8
TGGT1_263180-t26_1-p1;TGGT1_043280	myosin D	31	24	1.04	0	1	0.4
TGGT1_305270-t26_1-p1;TGGT1_042230	hypothetical protein	29	23	1.02	23	13	1.37
TGGT1_232300-t26_1-p1;TGGT1_115350	ribosomal protein RPS3	4	3	1.02	5	3	1.2
TGGT1_220930-t26_1-p1;TGGT1_053750	hypothetical protein	4	3	1.02	0	0	0.8
TGGT1_295360-t26_1-p1;TGGT1_054580	hypothetical protein	4	3	1.02	0	0	0.8
TGGT1_075120;TGGT1_037840;TGGT1_286420A-t26_1-p1;TGGT1_294800A-t26_1-p1;TGGT1_359490-t26_1-p1;TGGT1_294800B-t26_1-p1;TGGT1_286420B-t26_1-p1	elongation factor 1-alpha, putative	15	12	1	6	4	1.12
TGGT1_107770;TGGT1_269442-t26_1-p1	calmodulin, putative	5	4	0.98	0	0	0.8
TGGT1_269885A-t26_1-p1;TGGT1_108330	rhoptry metalloprotease toxolysin TLN1	19	16	0.96	7	7	0.8
TGGT1_225150-t26_1-p1;TGGT1_080250	hypothetical protein	13	11	0.95	8	5	1.2
TGGT1_215775-t26_1-p1;TGGT1_126670	rhoptry protein ROP8	6	5	0.95	2	1	1.2
TGGT1_255190-t26_1-p1;TGGT1_076590	myosin C	15	13	0.93	1	0	1.59
TGGT1_231640-t26_1-p1;TGGT1_116030	alveolin domain containing intermediate filament IMC1	9	8	0.9	1	0	1.59
TGGT1_204020-t26_1-p1;TGGT1_016680	ribosomal protein RPL8	10	9	0.89	9	12	0.61
TGGT1_363030-t26_1-p1	rhoptry protein ROP8	31	29	0.87	22	14	1.22
TGGT1_230210-t26_1-p1;TGGT1_117680	alveolin domain containing intermediate filament IMC10	19	18	0.86	6	2	1.86
TGGT1_248480-t26_1-p1;TGGT1_024480	ribosomal protein RPS9	17	16	0.86	27	23	0.93
TGGT1_273760-t26_1-p1;TGGT1_112840	heat shock protein HSP70	20	19	0.85	11	5	1.59
TGGT1_258390-t26_1-p1;TGGT1_011820	putative DnaJ protein	4	4	0.81	4	0	3.99
TGGT1_230180-t26_1-p1;TGGT1_117710	hypothetical protein	0	0	0.81	3	0	3.19
TGGT1_222220-t26_1-p1;TGGT1_066030	alveolin domain containing intermediate filament IMC7	20	20	0.81	3	0	3.19
TGGT1_016310;TGGT1_204400-t26_1-p1	ATP synthase alpha chain, putative	5	5	0.81	3	0	3.19
TGGT1_209030-t26_1-p1;TGGT1_021970	actin ACT1	9	9	0.81	6	1	2.79
TGGT1_252430-t26_1-p1;TGGT1_001330	hypothetical protein	1	1	0.81	1	0	1.59
TGGT1_202940-t26_1-p1;TGGT1_017990	hypothetical protein	0	0	0.81	1	0	1.59
TGGT1_219270-t26_1-p1;TGGT1_030240	multi-pass transmembrane protein	7	7	0.81	1	0	1.59
TGGT1_212300-t26_1-p1;TGGT1_072150	hypothetical protein	0	0	0.81	1	0	1.59
TGGT1_268790-t26_1-p1;TGGT1_106970	hypothetical protein	0	0	0.81	1	0	1.59
TGGT1_270250-t26_1-p1;TGGT1_108780	dense granule protein GRA1	0	0	0.81	1	0	1.59
TGGT1_231160-t26_1-p1;TGGT1_116550	hypothetical protein	3	3	0.81	1	0	1.59
TGGT1_279100-t26_1-p1;TGGT1_053780	hypothetical protein	0	0	0.81	1	0	1.59
TGGT1_314750-t26_1-p1;TGGT1_092040	hypothetical protein	4	4	0.81	3	1	1.59
TGGT1_231410-t26_1-p1;TGGT1_116260	hypothetical protein	2	2	0.81	1	0	1.59
TGGT1_297470-t26_1-p1	putative myosin light chain 2	5	5	0.81	1	0	1.59
TGGT1_201630B-t26_1-p1;TGGT1_019800	protein phosphatase 2C domain-containing protein	1	1	0.81	2	1	1.2
TGGT1_236650-t26_1-p1;TGGT1_069190	DEAD (Asp-Glu-Ala-Asp) box polypeptide 17	3	3	0.81	3	2	1.06
TGGT1_243920-t26_1-p1;TGGT1_046040	putative DNA replication licensing factor MCM5	2	2	0.81	3	2	1.06
TGGT1_300000-t26_1-p1;TGGT1_095500	ribosomal protein RPL18	7	7	0.81	9	8	0.89
TGGT1_262010-t26_1-p1;TGGT1_008080	calmodulin CAM2	1	1	0.81	0	0	0.8
TGGT1_009500;TGGT1_260670-t26_1-p1	centrin, putative	1	1	0.81	0	0	0.8
TGGT1_260440-t26_1-p1;TGGT1_009760	nuclear factor NF3	1	1	0.81	0	0	0.8
TGGT1_259630-t26_1-p1;TGGT1_010390	hypothetical protein	6	6	0.81	0	0	0.8
TGGT1_259010-t26_1-p1;TGGT1_010860	putative vacuolar ATP synthase subunit d	1	1	0.81	0	0	0.8
TGGT1_246500-t26_1-p1;TGGT1_026620	surp module domain-containing protein	1	1	0.81	0	0	0.8
TGGT1_240600-t26_1-p1;TGGT1_050270	putative chaperonin cpn60	1	1	0.81	0	0	0.8
TGGT1_223050-t26_1-p1;TGGT1_066590	ribosomal protein RPS20	0	0	0.81	1	1	0.8
TGGT1_236580-t26_1-p1;TGGT1_069260	Prp31-15.5k-U4 Snrna Complex family protein	1	1	0.81	0	0	0.8
TGGT1_293190-t26_1-p1;TGGT1_073540	endonuclease/exonuclease/phosphatase family protein	1	1	0.81	0	0	0.8
TGGT1_084270;TGGT1_228690-t26_1-p1	phosphatidylinositol 4-kinase, putative	0	0	0.81	0	0	0.8
TGGT1_312100-t26_1-p1;TGGT1_088340	plasma membrane-type Ca(2+)-ATPase A1 PMCAA1	1	1	0.81	0	0	0.8
TGGT1_297430-t26_1-p1;TGGT1_096800	hypothetical protein	1	1	0.81	0	0	0.8
TGGT1_233480-t26_1-p1;TGGT1_113990	SAG-related sequence SRS29C	3	3	0.81	0	0	0.8
TGGT1_116570;TGGT1_231140-t26_1-p1	conserved hypothetical protein	0	0	0.81	0	0	0.8
TGGT1_320210-t26_1-p1;TGGT1_121080	WD domain, G-beta repeat domain containing protein	1	1	0.81	0	0	0.8
TGGT1_224190-t26_1-p1;TGGT1_078660	cation-transporting atpase family protein	1	1	0.81	0	0	0.8
TGGT1_254370-t26_1-p1	guanylyl cyclase	0	0	0.81	0	0	0.8
TGGT1_265090-t26_1-p1	hypothetical protein	1	1	0.81	0	0	0.8
TGGT1_209910-t26_1-p1;TGGT1_022960	histone H2Bv	5	5	0.81	0	0	0.8
TGGT1_218820-t26_1-p1;TGGT1_029790	alba 2	2	2	0.81	0	0	0.8
TGGT1_224130-t26_1-p1;TGGT1_078590	hypothetical protein	2	2	0.81	0	0	0.8
TGGT1_271970-t26_1-p1;TGGT1_110980	glideosome-associated protein with multiple-membrane spans GAPM3	4	4	0.81	0	0	0.8
TGGT1_286600-t26_1-p1;TGGT1_038030	hypothetical protein	2	2	0.81	0	0	0.8
TGGT1_006930;TGGT1_263050-t26_1-p1	60S ribosomal protein L13, putative	4	4	0.81	8	8	0.8
TGGT1_230160-t26_1-p1;TGGT1_117730	hypothetical protein	5	5	0.81	2	2	0.8
TGGT1_248390-t26_1-p1;TGGT1_024560	ribosomal protein RPL26	5	5	0.81	11	11	0.8
TGGT1_239260-t26_1-p1;TGGT1_051710	histone H4	8	8	0.81	2	3	0.6
TGGT1_047490	40S ribosomal protein S29, putative	0	0	0.81	1	2	0.53
TGGT1_074860;TGGT1_294560-t26_1-p1	conserved hypothetical protein	1	1	0.81	1	2	0.53
TGGT1_288720-t26_1-p1;TGGT1_034550	ribosomal protein RPL10	8	8	0.81	4	7	0.5
TGGT1_071440;TGGT1_234450-t26_1-p1	40S ribosomal protein S15A, putative	3	3	0.81	2	4	0.48
TGGT1_007070;TGGT1_262920-t26_1-p1	trypsin, putative	6	6	0.81	3	6	0.46
TGGT1_243570-t26_1-p1;TGGT1_046280	ribosomal protein RPS26	3	3	0.81	3	6	0.46
TGGT1_314810-t26_1-p1;TGGT1_092100	ribosomal protein RPL7	5	5	0.81	3	6	0.46
TGGT1_261240-t26_1-p1;TGGT1_009010;TGGT1_218260-t26_1-p1;TGGT1_028980	histone H3	3	3	0.81	1	3	0.4
TGGT1_041860;TGGT1_305620-t26_1-p1	conserved hypothetical protein	1	1	0.81	0	1	0.4
TGGT1_312090-t26_1-p1;TGGT1_088330	ribosomal protein RPL23	1	1	0.81	0	2	0.27
TGGT1_250810-t26_1-p1;TGGT1_102360	ribosomal protein RPL35	0	0	0.81	0	2	0.27
TGGT1_297760-t26_1-p1	hypothetical protein	3	3	0.81	1	6	0.23
TGGT1_262670-t26_1-p1;TGGT1_007420	ribosomal protein RPL18A	2	2	0.81	0	5	0.13
TGGT1_308090-t26_1-p1	rhoptry protein ROP5	70	74	0.77	76	36	1.66
TGGT1_252360-t26_1-p1;TGGT1_001270	rhoptry kinase family protein ROP24 (incomplete catalytic triad)	16	17	0.77	7	8	0.71
TGGT1_262050-t26_1-p1	rhoptry kinase family protein ROP39	14	15	0.76	14	4	2.39
TGGT1_213350-t26_1-p1;TGGT1_039300	ribosomal protein RPS15	14	15	0.76	8	14	0.48
TGGT1_210690-t26_1-p1;TGGT1_124180	ribosomal protein RPS6	6	7	0.71	8	5	1.2
TGGT1_309590-t26_1-p1;TGGT1_085550	rhoptry protein ROP1	5	6	0.7	5	2	1.59
TGGT1_247470-t26_1-p1;TGGT1_025440	putative nucleolar protein	5	6	0.7	0	0	0.8
TGGT1_072140;TGGT1_212290-t26_1-p1	40S ribosomal protein s19, putative	5	6	0.7	1	1	0.8
TGGT1_267400-t26_1-p1	ribosomal protein RPL32	5	6	0.7	3	5	0.53
TGGT1_239760-t26_1-p1;TGGT1_051070	ribosomal protein RPL22	5	6	0.7	5	8	0.53
TGGT1_078300;TGGT1_223920-t26_1-p1	conserved hypothetical protein	4	5	0.68	1	0	1.59
TGGT1_229670-t26_1-p1;TGGT1_118100	ribosomal protein RPS23	4	5	0.68	5	8	0.53
TGGT1_207440-t26_1-p1;TGGT1_020420	ribosomal protein RPS4	4	5	0.68	6	10	0.51
TGGT1_311240-t26_1-p1;TGGT1_087560	putative DnaJ family chaperone	3	4	0.65	2	0	2.39
TGGT1_262960-t26_1-p1;TGGT1_007020	putative U1 snRNP-associated protein Usp106	3	4	0.65	2	1	1.2
TGGT1_261570-t26_1-p1;TGGT1_008660	ribosomal protein RPL7A	3	4	0.65	0	0	0.8
TGGT1_207840-t26_1-p1;TGGT1_020820	ribosomal protein RPS17	24	32	0.62	27	33	0.66
TGGT1_277910-t26_1-p1	thrombospondin type 1 domain-containing protein	8	11	0.61	6	2	1.86
TGGT1_055960;TGGT1_308920-t26_1-p1	U2 small nuclear ribonucleoprotein auxiliary factor U2AF, putative	8	11	0.61	2	1	1.2
TGGT1_312270-t26_1-p1;TGGT1_088530	rhoptry protein ROP13	8	11	0.61	2	1	1.2
TGGT1_202200-t26_1-p1;TGGT1_018920	hypothetical protein	5	7	0.61	3	2	1.06
TGGT1_239100-t26_1-p1;TGGT1_051860	ribosomal protein RPS7	14	19	0.61	14	11	1
TGGT1_254440-t26_1-p1;TGGT1_003900	ribosomal protein RPL12	2	3	0.61	0	0	0.8
TGGT1_205510-t26_1-p1;TGGT1_063390	putative nucleolar protein 5	2	3	0.61	0	0	0.8
TGGT1_226250-t26_1-p1;TGGT1_081400	DEAD (Asp-Glu-Ala-Asp) box polypeptide DDX3X	11	15	0.61	0	0	0.8
TGGT1_092030;TGGT1_314740-t26_1-p1	splicing factor 3B subunit, putative	2	3	0.61	0	0	0.8
TGGT1_230960-t26_1-p1;TGGT1_116860	putative splicing factor 3b, subunit 3	2	3	0.61	0	0	0.8
TGGT1_289530-t26_1-p1;TGGT1_033700	ribosomal protein RPL19	2	3	0.61	2	2	0.8
TGGT1_267060-t26_1-p1;TGGT1_075870	ribosomal protein RPL14	2	3	0.61	0	2	0.27
TGGT1_258580-t26_1-p1;TGGT1_011620	rhoptry protein ROP17	20	28	0.59	16	11	1.13
TGGT1_042710;TGGT1_411430-t26_1-p1	rhoptry antigen, putative	9	13	0.58	4	3	1
TGGT1_245680-t26_1-p1;TGGT1_027390	ribosomal protein RPL21	4	6	0.58	7	6	0.91
TGGT1_293630-t26_1-p1;TGGT1_074020	hypothetical protein	4	6	0.58	0	0	0.8
TGGT1_269920-t26_1-p1;TGGT1_108460	phosphatidylserine decarboxylase	3	5	0.54	5	0	4.78
TGGT1_248700-t26_1-p1;TGGT1_023950	alveolin domain containing intermediate filament IMC12	3	5	0.54	2	0	2.39
TGGT1_017340;TGGT1_203490-t26_1-p1	GTP-binding protein-animal, putative	1	2	0.54	1	0	1.59
TGGT1_231630-t26_1-p1;TGGT1_116040	alveolin domain containing intermediate filament IMC4	1	2	0.54	1	0	1.59
TGGT1_120900;TGGT1_320490-t26_1-p1	outer membrane protein romA, putative	1	2	0.54	1	0	1.59
TGGT1_254880-t26_1-p1;TGGT1_004450	Alpha-galactosidase	1	2	0.54	0	0	0.8
TGGT1_291890-t26_1-p1;TGGT1_031650	microneme protein MIC1	9	14	0.54	1	1	0.8
TGGT1_221950-t26_1-p1;TGGT1_065780	putative splicesome-associated protein	1	2	0.54	0	0	0.8
TGGT1_086050;TGGT1_310010-t26_1-p1	sushi domain-containing protein / SCR repeat-containing protein, putative	1	2	0.54	0	0	0.8
TGGT1_248740-t26_1-p1;TGGT1_100270	hypothetical protein	1	2	0.54	0	0	0.8
TGGT1_229250A-t26_1-p1;TGGT1_118500	ribosomal protein RPL28	1	2	0.54	1	2	0.53
TGGT1_266060-t26_1-p1;TGGT1_056700	ribosomal protein RPSA	1	2	0.54	0	1	0.4
TGGT1_226970-t26_1-p1;TGGT1_082450	ribosomal protein RPS11	3	5	0.54	4	9	0.4
TGGT1_208030-t26_1-p1;TGGT1_021130	microneme protein MIC4	8	13	0.52	1	0	1.59
TGGT1_299050-t26_1-p1;TGGT1_006280	ribosomal protein RPL17	4	7	0.51	5	10	0.43
TGGT1_031600;TGGT1_291960-t26_1-p1	conserved hypothetical protein	7	12	0.5	3	4	0.64
TGGT1_242330-t26_1-p1;TGGT1_047500	ribosomal protein RPS5	3	6	0.46	5	4	0.96
TGGT1_013620	NAC domain containing protein, putative	0	1	0.41	1	0	1.59
TGGT1_275810-t26_1-p1;TGGT1_000530	ribosomal protein RPS10	1	3	0.41	2	1	1.2
TGGT1_014610;TGGT1_220110-t26_1-p1	conserved hypothetical protein	1	3	0.41	6	5	0.93
TGGT1_260610-t26_1-p1;TGGT1_009570	methyltransferase	1	3	0.41	0	0	0.8
TGGT1_019160;TGGT1_202070-t26_1-p1	hypothetical protein	0	1	0.41	0	0	0.8
TGGT1_032760;TGGT1_290290-t26_1-p1	hypothetical protein	0	1	0.41	0	0	0.8
TGGT1_239330-t26_1-p1;TGGT1_051640	ribosomal protein RPL37	0	1	0.41	1	1	0.8
TGGT1_238040B-t26_1-p1;TGGT1_411630-t26_1-p1;TGGT1_238040A-t26_1-p1;TGGT1_052810	protein disulfide-isomerase domain-containing protein	1	3	0.41	0	0	0.8
TGGT1_236540-t26_1-p1;TGGT1_069300	RNA recognition motif-containing protein	0	1	0.41	0	0	0.8
TGGT1_230118-t26_1-p1	hypothetical protein	0	1	0.41	0	0	0.8
TGGT1_284560-t26_1-p1;TGGT1_036380	ribosomal protein RPL9	1	3	0.41	1	2	0.53
TGGT1_310490-t26_1-p1;TGGT1_086710	ribosomal protein RPL27A	3	7	0.41	4	8	0.44
TGGT1_245490-t26_1-p1;TGGT1_027570	microneme protein MIC8	0	2	0.27	0	0	0.8
TGGT1_286720-t26_1-p1;TGGT1_038120	heat shock protein HSP28	0	2	0.27	0	0	0.8
TGGT1_242680-t26_1-p1;TGGT1_047240	ribosomal protein RPL24e	0	2	0.27	0	0	0.8
TGGT1_321500-t26_1-p1;TGGT1_064550	RNA recognition motif-containing protein	1	5	0.27	0	0	0.8
TGGT1_045620	hypothetical protein	0	2	0.27	2	2	0.8
TGGT1_315610-t26_1-p1;TGGT1_093190	hypothetical protein	0	2	0.27	2	4	0.48
TGGT1_054890;TGGT1_307590-t26_1-p1	conserved hypothetical protein	0	5	0.14	2	5	0.4
TGGT1_023030;TGGT1_209985-t26_1-p1	protein kinase domain-containing protein, putative	0	6	0.12	0	1	0.4

## Sheet: Parameters
Parameter	Value
Version	1.6.1.0
Fixed modifications	Propionamide
Include contaminants	TRUE
PSM FDR	0.01
XPSM FDR	0.01
Protein FDR	0.01
Site FDR	0.01
Use Normalized Ratios For Occupancy	TRUE
Min. peptide Length	7
Min. score for unmodified peptides	0
Min. score for modified peptides	40
Min. delta score for unmodified peptides	0
Min. delta score for modified peptides	6
Min. unique peptides	0
Min. razor peptides	1
Min. peptides	1
Use only unmodified peptides and	TRUE
Modifications included in protein quantification	Oxidation (M);Acetyl (Protein N-term);Deamidation (NQ);Carbamyl (N-term)
Peptides used for protein quantification	Razor
Discard unmodified counterpart peptides	TRUE
Label min. ratio count	2
Use delta score	FALSE
iBAQ	FALSE
iBAQ log fit	FALSE
Match between runs	FALSE
Find dependent peptides	FALSE
Decoy mode	revert
Include contaminants	TRUE
Advanced ratios	TRUE
Second peptides	TRUE
Stabilize large LFQ ratios	TRUE
Separate LFQ in parameter groups	FALSE
Require MS/MS for LFQ comparisons	TRUE
Calculate peak properties	FALSE
Main search max. combinations	200
Advanced site intensities	TRUE
LFQ norm for sites and peptides	FALSE
Write msScans table	TRUE
Write msmsScans table	TRUE
Write ms3Scans table	TRUE
Write allPeptides table	TRUE
Write mzRange table	TRUE
Write pasefMsmsScans table	TRUE
Write accumulatedPasefMsmsScans table	TRUE
Max. peptide mass [Da]	4600
Min. peptide length for unspecific search	8
Max. peptide length for unspecific search	25
Razor protein FDR	TRUE
Disable MD5	FALSE
Max mods in site table	3
Match unidentified features	FALSE
MS/MS tol. (FTMS)	20 ppm
Top MS/MS peaks per Da interval. (FTMS)	12
Da interval. (FTMS)	100
MS/MS deisotoping (FTMS)	TRUE
MS/MS deisotoping tolerance (FTMS)	7
MS/MS deisotoping tolerance unit (FTMS)	ppm
MS/MS higher charges (FTMS)	TRUE
MS/MS water loss (FTMS)	TRUE
MS/MS ammonia loss (FTMS)	TRUE
MS/MS dependent losses (FTMS)	TRUE
MS/MS recalibration (FTMS)	FALSE
MS/MS tol. (ITMS)	0.5 Da
Top MS/MS peaks per Da interval. (ITMS)	8
Da interval. (ITMS)	100
MS/MS deisotoping (ITMS)	FALSE
MS/MS deisotoping tolerance (ITMS)	0.15
MS/MS deisotoping tolerance unit (ITMS)	Da
MS/MS higher charges (ITMS)	TRUE
MS/MS water loss (ITMS)	TRUE
MS/MS ammonia loss (ITMS)	TRUE
MS/MS dependent losses (ITMS)	TRUE
MS/MS recalibration (ITMS)	FALSE
MS/MS tol. (TOF)	40 ppm
Top MS/MS peaks per Da interval. (TOF)	10
Da interval. (TOF)	100
MS/MS deisotoping (TOF)	TRUE
MS/MS deisotoping tolerance (TOF)	0.01
MS/MS deisotoping tolerance unit (TOF)	Da
MS/MS higher charges (TOF)	TRUE
MS/MS water loss (TOF)	TRUE
MS/MS ammonia loss (TOF)	TRUE
MS/MS dependent losses (TOF)	TRUE
MS/MS recalibration (TOF)	FALSE
MS/MS tol. (Unknown)	0.5 Da
Top MS/MS peaks per Da interval. (Unknown)	8
Da interval. (Unknown)	100
MS/MS deisotoping (Unknown)	FALSE
MS/MS deisotoping tolerance (Unknown)	0.15
MS/MS deisotoping tolerance unit (Unknown)	Da
MS/MS higher charges (Unknown)	TRUE
MS/MS water loss (Unknown)	TRUE
MS/MS ammonia loss (Unknown)	TRUE
MS/MS dependent losses (Unknown)	TRUE
MS/MS recalibration (Unknown)	FALSE
